# Supplementary material for: Smartphone GPS accuracy study in an urban environment
Source: PLoS One. 2019 Jul 18;14(7):e0219890. doi: 10.1371/journal.pone.0219890 (PMC6638960; doi:10.1371/journal.pone.0219890)
Supplement: S1 Data — (XLSX) [file pone.0219890.s001.xlsx]

## Sheet: Sheet1
GPS or WIFI	TIME	COND	POINT	GPS X	GPS Y
GPS	HIGH AM	LEAF ON	1	280461	3.75839e+06
GPS	HIGH AM	LEAF ON	1	280453	3.75839e+06
GPS	HIGH AM	LEAF ON	1	280461	3.75839e+06
GPS	HIGH AM	LEAF ON	1	280464	3.75839e+06
GPS	HIGH AM	LEAF ON	1	280458	3.75839e+06
GPS	HIGH AM	LEAF ON	1	280452	3.75839e+06
GPS	HIGH AM	LEAF ON	1	280464	3.75839e+06
GPS	HIGH AM	LEAF ON	1	280462	3.75839e+06
GPS	HIGH AM	LEAF ON	1	280462	3.75838e+06
GPS	HIGH AM	LEAF ON	1	280457	3.75839e+06
GPS	HIGH AM	LEAF ON	1	280461	3.7584e+06
GPS	HIGH AM	LEAF ON	1	280460	3.75839e+06
GPS	HIGH AM	LEAF ON	1	280461	3.75839e+06
GPS	HIGH AM	LEAF ON	1	280460	3.75839e+06
GPS	HIGH AM	LEAF ON	1	280460	3.75839e+06
GPS	HIGH AM	LEAF ON	1	280453	3.75839e+06
GPS	HIGH AM	LEAF ON	1	280445	3.75839e+06
GPS	HIGH AM	LEAF ON	1	280459	3.75839e+06
GPS	HIGH AM	LEAF ON	2	280515	3.75856e+06
GPS	HIGH AM	LEAF ON	2	280516	3.75856e+06
GPS	HIGH AM	LEAF ON	2	280515	3.75856e+06
GPS	HIGH AM	LEAF ON	2	280516	3.75856e+06
GPS	HIGH AM	LEAF ON	2	280517	3.75856e+06
GPS	HIGH AM	LEAF ON	2	280517	3.75856e+06
GPS	HIGH AM	LEAF ON	2	280514	3.75856e+06
GPS	HIGH AM	LEAF ON	2	280517	3.75856e+06
GPS	HIGH AM	LEAF ON	2	280517	3.75856e+06
GPS	HIGH AM	LEAF ON	2	280513	3.75856e+06
GPS	HIGH AM	LEAF ON	2	280514	3.75856e+06
GPS	HIGH AM	LEAF ON	2	280515	3.75856e+06
GPS	HIGH AM	LEAF ON	2	280516	3.75856e+06
GPS	HIGH AM	LEAF ON	2	280516	3.75856e+06
GPS	HIGH AM	LEAF ON	2	280516	3.75856e+06
GPS	HIGH AM	LEAF ON	2	280518	3.75856e+06
GPS	HIGH AM	LEAF ON	2	280513	3.75856e+06
GPS	HIGH AM	LEAF ON	2	280515	3.75856e+06
GPS	HIGH AM	LEAF ON	2	280517	3.75856e+06
GPS	HIGH AM	LEAF ON	2	280515	3.75856e+06
GPS	HIGH AM	LEAF ON	3	280366	3.75831e+06
GPS	HIGH AM	LEAF ON	3	280354	3.7583e+06
GPS	HIGH AM	LEAF ON	3	280346	3.7583e+06
GPS	HIGH AM	LEAF ON	3	280355	3.7583e+06
GPS	HIGH AM	LEAF ON	3	280349	3.7583e+06
GPS	HIGH AM	LEAF ON	3	280356	3.7583e+06
GPS	HIGH AM	LEAF ON	3	280352	3.75829e+06
GPS	HIGH AM	LEAF ON	3	280352	3.75829e+06
GPS	HIGH AM	LEAF ON	3	280367	3.75832e+06
GPS	HIGH AM	LEAF ON	3	280352	3.75831e+06
GPS	HIGH AM	LEAF ON	3	280354	3.7583e+06
GPS	HIGH AM	LEAF ON	3	280355	3.75831e+06
GPS	HIGH AM	LEAF ON	3	280351	3.7583e+06
GPS	HIGH AM	LEAF ON	3	280354	3.75829e+06
GPS	HIGH AM	LEAF ON	3	280355	3.75829e+06
GPS	HIGH AM	LEAF ON	3	280354	3.75829e+06
GPS	HIGH AM	LEAF ON	3	280352	3.7583e+06
GPS	HIGH AM	LEAF ON	3	280352	3.75829e+06
GPS	HIGH AM	LEAF ON	3	280353	3.75829e+06
GPS	HIGH AM	LEAF ON	3	280359	3.7583e+06
GPS	HIGH AM	LEAF ON	4	280436	3.75825e+06
GPS	HIGH AM	LEAF ON	4	280437	3.75825e+06
GPS	HIGH AM	LEAF ON	4	280436	3.75825e+06
GPS	HIGH AM	LEAF ON	4	280433	3.75825e+06
GPS	HIGH AM	LEAF ON	4	280433	3.75826e+06
GPS	HIGH AM	LEAF ON	4	280433	3.75826e+06
GPS	HIGH AM	LEAF ON	4	280432	3.75825e+06
GPS	HIGH AM	LEAF ON	4	280440	3.75827e+06
GPS	HIGH AM	LEAF ON	4	280432	3.75825e+06
GPS	HIGH AM	LEAF ON	4	280431	3.75826e+06
GPS	HIGH AM	LEAF ON	4	280436	3.75826e+06
GPS	HIGH AM	LEAF ON	4	280435	3.75826e+06
GPS	HIGH AM	LEAF ON	4	280436	3.75826e+06
GPS	HIGH AM	LEAF ON	4	280436	3.75826e+06
GPS	HIGH AM	LEAF ON	4	280433	3.75825e+06
GPS	HIGH AM	LEAF ON	4	280438	3.75825e+06
GPS	HIGH AM	LEAF ON	4	280428	3.75825e+06
GPS	HIGH AM	LEAF ON	4	280435	3.75825e+06
GPS	HIGH AM	LEAF ON	4	280440	3.75826e+06
GPS	HIGH AM	LEAF ON	4	280429	3.75825e+06
GPS	HIGH AM	LEAF ON	5	280291	3.75851e+06
GPS	HIGH AM	LEAF ON	5	280296	3.75851e+06
GPS	HIGH AM	LEAF ON	5	280298	3.75851e+06
GPS	HIGH AM	LEAF ON	5	280291	3.75851e+06
GPS	HIGH AM	LEAF ON	5	280289	3.75852e+06
GPS	HIGH AM	LEAF ON	5	280302	3.75852e+06
GPS	HIGH AM	LEAF ON	5	280293	3.75851e+06
GPS	HIGH AM	LEAF ON	5	280293	3.75852e+06
GPS	HIGH AM	LEAF ON	5	280296	3.75851e+06
GPS	HIGH AM	LEAF ON	5	280292	3.75851e+06
GPS	HIGH AM	LEAF ON	5	280295	3.75851e+06
GPS	HIGH AM	LEAF ON	5	280295	3.75851e+06
GPS	HIGH AM	LEAF ON	5	280292	3.75851e+06
GPS	HIGH AM	LEAF ON	5	280294	3.7585e+06
GPS	HIGH AM	LEAF ON	5	280291	3.7585e+06
GPS	HIGH AM	LEAF ON	5	280292	3.75851e+06
GPS	HIGH AM	LEAF ON	5	280291	3.7585e+06
GPS	HIGH AM	LEAF ON	5	280288	3.75851e+06
GPS	HIGH AM	LEAF ON	5	280295	3.7585e+06
GPS	HIGH AM	LEAF ON	5	280296	3.75851e+06
GPS	HIGH AM	LEAF ON	6	280559	3.75857e+06
GPS	HIGH AM	LEAF ON	6	280559	3.75857e+06
GPS	HIGH AM	LEAF ON	6	280560	3.75856e+06
GPS	HIGH AM	LEAF ON	6	280557	3.75857e+06
GPS	HIGH AM	LEAF ON	6	280555	3.75856e+06
GPS	HIGH AM	LEAF ON	6	280556	3.75857e+06
GPS	HIGH AM	LEAF ON	6	280557	3.75857e+06
GPS	HIGH AM	LEAF ON	6	280560	3.75857e+06
GPS	HIGH AM	LEAF ON	6	280555	3.75857e+06
GPS	HIGH AM	LEAF ON	6	280553	3.75857e+06
GPS	HIGH AM	LEAF ON	6	280556	3.75857e+06
GPS	HIGH AM	LEAF ON	6	280555	3.75857e+06
GPS	HIGH AM	LEAF ON	6	280555	3.75857e+06
GPS	HIGH AM	LEAF ON	6	280558	3.75857e+06
GPS	HIGH AM	LEAF ON	6	280556	3.75857e+06
GPS	HIGH AM	LEAF ON	6	280557	3.75857e+06
GPS	HIGH AM	LEAF ON	6	280553	3.75857e+06
GPS	HIGH AM	LEAF ON	6	280556	3.75857e+06
GPS	HIGH AM	LEAF ON	6	280559	3.75857e+06
GPS	HIGH AM	LEAF ON	6	280555	3.75857e+06
WIFI	HIGH AM	LEAF ON	1	280461	3.75839e+06
WIFI	HIGH AM	LEAF ON	1	280450	3.75839e+06
WIFI	HIGH AM	LEAF ON	1	280460	3.75839e+06
WIFI	HIGH AM	LEAF ON	1	280449	3.75838e+06
WIFI	HIGH AM	LEAF ON	1	280451	3.75839e+06
WIFI	HIGH AM	LEAF ON	1	280452	3.75839e+06
WIFI	HIGH AM	LEAF ON	1	280459	3.75839e+06
WIFI	HIGH AM	LEAF ON	1	280462	3.75839e+06
WIFI	HIGH AM	LEAF ON	1	280462	3.75838e+06
WIFI	HIGH AM	LEAF ON	1	280456	3.75839e+06
WIFI	HIGH AM	LEAF ON	1	280458	3.75839e+06
WIFI	HIGH AM	LEAF ON	1	280458	3.75839e+06
WIFI	HIGH AM	LEAF ON	1	280459	3.75839e+06
WIFI	HIGH AM	LEAF ON	1	280460	3.75839e+06
WIFI	HIGH AM	LEAF ON	1	280460	3.75839e+06
WIFI	HIGH AM	LEAF ON	1	280453	3.75839e+06
WIFI	HIGH AM	LEAF ON	1	280455	3.75838e+06
WIFI	HIGH AM	LEAF ON	1	280452	3.75839e+06
WIFI	HIGH AM	LEAF ON	2	280515	3.75856e+06
WIFI	HIGH AM	LEAF ON	2	280516	3.75856e+06
WIFI	HIGH AM	LEAF ON	2	280516	3.75856e+06
WIFI	HIGH AM	LEAF ON	2	280516	3.75856e+06
WIFI	HIGH AM	LEAF ON	2	280516	3.75856e+06
WIFI	HIGH AM	LEAF ON	2	280517	3.75856e+06
WIFI	HIGH AM	LEAF ON	2	280514	3.75856e+06
WIFI	HIGH AM	LEAF ON	2	280517	3.75856e+06
WIFI	HIGH AM	LEAF ON	2	280517	3.75856e+06
WIFI	HIGH AM	LEAF ON	2	280514	3.75856e+06
WIFI	HIGH AM	LEAF ON	2	280514	3.75856e+06
WIFI	HIGH AM	LEAF ON	2	280515	3.75856e+06
WIFI	HIGH AM	LEAF ON	2	280516	3.75856e+06
WIFI	HIGH AM	LEAF ON	2	280516	3.75856e+06
WIFI	HIGH AM	LEAF ON	2	280516	3.75856e+06
WIFI	HIGH AM	LEAF ON	2	280517	3.75856e+06
WIFI	HIGH AM	LEAF ON	2	280513	3.75856e+06
WIFI	HIGH AM	LEAF ON	2	280513	3.75856e+06
WIFI	HIGH AM	LEAF ON	2	280518	3.75856e+06
WIFI	HIGH AM	LEAF ON	2	280513	3.75856e+06
WIFI	HIGH AM	LEAF ON	3	280361	3.7583e+06
WIFI	HIGH AM	LEAF ON	3	280353	3.7583e+06
WIFI	HIGH AM	LEAF ON	3	280346	3.7583e+06
WIFI	HIGH AM	LEAF ON	3	280352	3.7583e+06
WIFI	HIGH AM	LEAF ON	3	280349	3.7583e+06
WIFI	HIGH AM	LEAF ON	3	280352	3.7583e+06
WIFI	HIGH AM	LEAF ON	3	280352	3.75829e+06
WIFI	HIGH AM	LEAF ON	3	280352	3.75829e+06
WIFI	HIGH AM	LEAF ON	3	280359	3.75831e+06
WIFI	HIGH AM	LEAF ON	3	280350	3.7583e+06
WIFI	HIGH AM	LEAF ON	3	280354	3.7583e+06
WIFI	HIGH AM	LEAF ON	3	280353	3.7583e+06
WIFI	HIGH AM	LEAF ON	3	280352	3.7583e+06
WIFI	HIGH AM	LEAF ON	3	280355	3.75829e+06
WIFI	HIGH AM	LEAF ON	3	280357	3.7583e+06
WIFI	HIGH AM	LEAF ON	3	280354	3.7583e+06
WIFI	HIGH AM	LEAF ON	3	280352	3.7583e+06
WIFI	HIGH AM	LEAF ON	3	280352	3.75829e+06
WIFI	HIGH AM	LEAF ON	3	280352	3.75829e+06
WIFI	HIGH AM	LEAF ON	3	280359	3.7583e+06
WIFI	HIGH AM	LEAF ON	4	280436	3.75825e+06
WIFI	HIGH AM	LEAF ON	4	280437	3.75825e+06
WIFI	HIGH AM	LEAF ON	4	280436	3.75825e+06
WIFI	HIGH AM	LEAF ON	4	280432	3.75826e+06
WIFI	HIGH AM	LEAF ON	4	280429	3.75826e+06
WIFI	HIGH AM	LEAF ON	4	280432	3.75826e+06
WIFI	HIGH AM	LEAF ON	4	280432	3.75825e+06
WIFI	HIGH AM	LEAF ON	4	280438	3.75826e+06
WIFI	HIGH AM	LEAF ON	4	280430	3.75825e+06
WIFI	HIGH AM	LEAF ON	4	280431	3.75826e+06
WIFI	HIGH AM	LEAF ON	4	280435	3.75826e+06
WIFI	HIGH AM	LEAF ON	4	280434	3.75826e+06
WIFI	HIGH AM	LEAF ON	4	280431	3.75826e+06
WIFI	HIGH AM	LEAF ON	4	280434	3.75826e+06
WIFI	HIGH AM	LEAF ON	4	280433	3.75825e+06
WIFI	HIGH AM	LEAF ON	4	280435	3.75826e+06
WIFI	HIGH AM	LEAF ON	4	280426	3.75825e+06
WIFI	HIGH AM	LEAF ON	4	280435	3.75826e+06
WIFI	HIGH AM	LEAF ON	4	280437	3.75826e+06
WIFI	HIGH AM	LEAF ON	4	280428	3.75826e+06
WIFI	HIGH AM	LEAF ON	5	280290	3.75851e+06
WIFI	HIGH AM	LEAF ON	5	280294	3.75851e+06
WIFI	HIGH AM	LEAF ON	5	280278	3.75852e+06
WIFI	HIGH AM	LEAF ON	5	280291	3.75851e+06
WIFI	HIGH AM	LEAF ON	5	280290	3.75852e+06
WIFI	HIGH AM	LEAF ON	5	280296	3.75851e+06
WIFI	HIGH AM	LEAF ON	5	280285	3.75852e+06
WIFI	HIGH AM	LEAF ON	5	280292	3.75852e+06
WIFI	HIGH AM	LEAF ON	5	280295	3.75851e+06
WIFI	HIGH AM	LEAF ON	5	280290	3.75852e+06
WIFI	HIGH AM	LEAF ON	5	280294	3.75851e+06
WIFI	HIGH AM	LEAF ON	5	280293	3.7585e+06
WIFI	HIGH AM	LEAF ON	5	280292	3.75851e+06
WIFI	HIGH AM	LEAF ON	5	280294	3.7585e+06
WIFI	HIGH AM	LEAF ON	5	280289	3.75851e+06
WIFI	HIGH AM	LEAF ON	5	280292	3.75851e+06
WIFI	HIGH AM	LEAF ON	5	280281	3.75852e+06
WIFI	HIGH AM	LEAF ON	5	280288	3.75851e+06
WIFI	HIGH AM	LEAF ON	5	280295	3.7585e+06
WIFI	HIGH AM	LEAF ON	5	280291	3.75851e+06
WIFI	HIGH AM	LEAF ON	6	280558	3.75857e+06
WIFI	HIGH AM	LEAF ON	6	280559	3.75857e+06
WIFI	HIGH AM	LEAF ON	6	280557	3.75857e+06
WIFI	HIGH AM	LEAF ON	6	280538	3.75858e+06
WIFI	HIGH AM	LEAF ON	6	280557	3.75856e+06
WIFI	HIGH AM	LEAF ON	6	280557	3.75857e+06
WIFI	HIGH AM	LEAF ON	6	280557	3.75857e+06
WIFI	HIGH AM	LEAF ON	6	280556	3.75856e+06
WIFI	HIGH AM	LEAF ON	6	280555	3.75857e+06
WIFI	HIGH AM	LEAF ON	6	280554	3.75857e+06
WIFI	HIGH AM	LEAF ON	6	280556	3.75857e+06
WIFI	HIGH AM	LEAF ON	6	280555	3.75857e+06
WIFI	HIGH AM	LEAF ON	6	280562	3.75856e+06
WIFI	HIGH AM	LEAF ON	6	280558	3.75857e+06
WIFI	HIGH AM	LEAF ON	6	280555	3.75857e+06
WIFI	HIGH AM	LEAF ON	6	280557	3.75857e+06
WIFI	HIGH AM	LEAF ON	6	280552	3.75857e+06
WIFI	HIGH AM	LEAF ON	6	280556	3.75857e+06
WIFI	HIGH AM	LEAF ON	6	280558	3.75857e+06
WIFI	HIGH AM	LEAF ON	6	280555	3.75857e+06
GPS	HIGH PM	LEAF ON	1	280463	3.75839e+06
GPS	HIGH PM	LEAF ON	1	280451	3.75839e+06
GPS	HIGH PM	LEAF ON	1	280460	3.75839e+06
GPS	HIGH PM	LEAF ON	1	280460	3.75839e+06
GPS	HIGH PM	LEAF ON	1	280455	3.75839e+06
GPS	HIGH PM	LEAF ON	1	280456	3.75839e+06
GPS	HIGH PM	LEAF ON	1	280458	3.7584e+06
GPS	HIGH PM	LEAF ON	1	280460	3.7584e+06
GPS	HIGH PM	LEAF ON	1	280460	3.75839e+06
GPS	HIGH PM	LEAF ON	1	280462	3.75839e+06
GPS	HIGH PM	LEAF ON	1	280460	3.75839e+06
GPS	HIGH PM	LEAF ON	1	280457	3.75839e+06
GPS	HIGH PM	LEAF ON	1	280454	3.75839e+06
GPS	HIGH PM	LEAF ON	1	280461	3.75839e+06
GPS	HIGH PM	LEAF ON	1	280461	3.75838e+06
GPS	HIGH PM	LEAF ON	1	280461	3.75839e+06
GPS	HIGH PM	LEAF ON	1	280454	3.75839e+06
GPS	HIGH PM	LEAF ON	1	280459	3.75839e+06
GPS	HIGH PM	LEAF ON	1	280458	3.75839e+06
GPS	HIGH PM	LEAF ON	1	280449	3.75839e+06
GPS	HIGH PM	LEAF ON	2	280508	3.75857e+06
GPS	HIGH PM	LEAF ON	2	280521	3.75856e+06
GPS	HIGH PM	LEAF ON	2	280515	3.75856e+06
GPS	HIGH PM	LEAF ON	2	280515	3.75856e+06
GPS	HIGH PM	LEAF ON	2	280514	3.75856e+06
GPS	HIGH PM	LEAF ON	2	280518	3.75857e+06
GPS	HIGH PM	LEAF ON	2	280520	3.75856e+06
GPS	HIGH PM	LEAF ON	2	280516	3.75856e+06
GPS	HIGH PM	LEAF ON	2	280517	3.75856e+06
GPS	HIGH PM	LEAF ON	2	280516	3.75856e+06
GPS	HIGH PM	LEAF ON	2	280517	3.75857e+06
GPS	HIGH PM	LEAF ON	2	280516	3.75857e+06
GPS	HIGH PM	LEAF ON	2	280516	3.75856e+06
GPS	HIGH PM	LEAF ON	2	280519	3.75856e+06
GPS	HIGH PM	LEAF ON	2	280517	3.75856e+06
GPS	HIGH PM	LEAF ON	2	280516	3.75856e+06
GPS	HIGH PM	LEAF ON	2	280517	3.75856e+06
GPS	HIGH PM	LEAF ON	2	280517	3.75856e+06
GPS	HIGH PM	LEAF ON	2	280517	3.75856e+06
GPS	HIGH PM	LEAF ON	2	280517	3.75856e+06
GPS	HIGH PM	LEAF ON	3	280348	3.7583e+06
GPS	HIGH PM	LEAF ON	3	280352	3.7583e+06
GPS	HIGH PM	LEAF ON	3	280362	3.75831e+06
GPS	HIGH PM	LEAF ON	3	280351	3.75832e+06
GPS	HIGH PM	LEAF ON	3	280344	3.75829e+06
GPS	HIGH PM	LEAF ON	3	280353	3.75829e+06
GPS	HIGH PM	LEAF ON	3	280351	3.75829e+06
GPS	HIGH PM	LEAF ON	3	280350	3.75831e+06
GPS	HIGH PM	LEAF ON	3	280351	3.75828e+06
GPS	HIGH PM	LEAF ON	3	280355	3.7583e+06
GPS	HIGH PM	LEAF ON	3	280355	3.75829e+06
GPS	HIGH PM	LEAF ON	3	280349	3.7583e+06
GPS	HIGH PM	LEAF ON	3	280340	3.7583e+06
GPS	HIGH PM	LEAF ON	3	280357	3.7583e+06
GPS	HIGH PM	LEAF ON	3	280348	3.75829e+06
GPS	HIGH PM	LEAF ON	3	280358	3.75829e+06
GPS	HIGH PM	LEAF ON	3	280348	3.7583e+06
GPS	HIGH PM	LEAF ON	3	280354	3.75831e+06
GPS	HIGH PM	LEAF ON	3	280349	3.7583e+06
GPS	HIGH PM	LEAF ON	3	280355	3.75831e+06
GPS	HIGH PM	LEAF ON	4	280425	3.75825e+06
GPS	HIGH PM	LEAF ON	4	280434	3.75824e+06
GPS	HIGH PM	LEAF ON	4	280428	3.75826e+06
GPS	HIGH PM	LEAF ON	4	280426	3.75826e+06
GPS	HIGH PM	LEAF ON	4	280447	3.75825e+06
GPS	HIGH PM	LEAF ON	4	280436	3.75825e+06
GPS	HIGH PM	LEAF ON	4	280429	3.75826e+06
GPS	HIGH PM	LEAF ON	4	280440	3.75825e+06
GPS	HIGH PM	LEAF ON	4	280432	3.75826e+06
GPS	HIGH PM	LEAF ON	4	280435	3.75826e+06
GPS	HIGH PM	LEAF ON	4	280437	3.75825e+06
GPS	HIGH PM	LEAF ON	4	280436	3.75826e+06
GPS	HIGH PM	LEAF ON	4	280430	3.75826e+06
GPS	HIGH PM	LEAF ON	4	280433	3.75825e+06
GPS	HIGH PM	LEAF ON	4	280432	3.75825e+06
GPS	HIGH PM	LEAF ON	4	280425	3.75825e+06
GPS	HIGH PM	LEAF ON	4	280435	3.75826e+06
GPS	HIGH PM	LEAF ON	4	280438	3.75826e+06
GPS	HIGH PM	LEAF ON	4	280429	3.75826e+06
GPS	HIGH PM	LEAF ON	4	280439	3.75825e+06
GPS	HIGH PM	LEAF ON	5	280268	3.75854e+06
GPS	HIGH PM	LEAF ON	5	280287	3.75852e+06
GPS	HIGH PM	LEAF ON	5	280269	3.75853e+06
GPS	HIGH PM	LEAF ON	5	280290	3.75851e+06
GPS	HIGH PM	LEAF ON	5	280282	3.75853e+06
GPS	HIGH PM	LEAF ON	5	280294	3.75851e+06
GPS	HIGH PM	LEAF ON	5	280297	3.75851e+06
GPS	HIGH PM	LEAF ON	5	280280	3.75851e+06
GPS	HIGH PM	LEAF ON	5	280301	3.75851e+06
GPS	HIGH PM	LEAF ON	5	280290	3.75851e+06
GPS	HIGH PM	LEAF ON	5	280297	3.75851e+06
GPS	HIGH PM	LEAF ON	5	280290	3.7585e+06
GPS	HIGH PM	LEAF ON	5	280292	3.75851e+06
GPS	HIGH PM	LEAF ON	5	280297	3.75851e+06
GPS	HIGH PM	LEAF ON	5	280297	3.75851e+06
GPS	HIGH PM	LEAF ON	5	280295	3.75851e+06
GPS	HIGH PM	LEAF ON	5	280287	3.75851e+06
GPS	HIGH PM	LEAF ON	5	280298	3.75851e+06
GPS	HIGH PM	LEAF ON	5	280293	3.75851e+06
GPS	HIGH PM	LEAF ON	5	280300	3.75851e+06
GPS	HIGH PM	LEAF ON	6	280557	3.75857e+06
GPS	HIGH PM	LEAF ON	6	280560	3.75856e+06
GPS	HIGH PM	LEAF ON	6	280552	3.75857e+06
GPS	HIGH PM	LEAF ON	6	280556	3.75857e+06
GPS	HIGH PM	LEAF ON	6	280556	3.75856e+06
GPS	HIGH PM	LEAF ON	6	280560	3.75857e+06
GPS	HIGH PM	LEAF ON	6	280557	3.75856e+06
GPS	HIGH PM	LEAF ON	6	280557	3.75857e+06
GPS	HIGH PM	LEAF ON	6	280557	3.75857e+06
GPS	HIGH PM	LEAF ON	6	280556	3.75857e+06
GPS	HIGH PM	LEAF ON	6	280557	3.75857e+06
GPS	HIGH PM	LEAF ON	6	280555	3.75857e+06
GPS	HIGH PM	LEAF ON	6	280556	3.75857e+06
GPS	HIGH PM	LEAF ON	6	280557	3.75857e+06
GPS	HIGH PM	LEAF ON	6	280556	3.75856e+06
GPS	HIGH PM	LEAF ON	6	280555	3.75856e+06
GPS	HIGH PM	LEAF ON	6	280557	3.75857e+06
GPS	HIGH PM	LEAF ON	6	280557	3.75857e+06
GPS	HIGH PM	LEAF ON	6	280557	3.75857e+06
GPS	HIGH PM	LEAF ON	6	280555	3.75857e+06
WIFI	HIGH PM	LEAF ON	1	280459	3.75839e+06
WIFI	HIGH PM	LEAF ON	1	280457	3.75839e+06
WIFI	HIGH PM	LEAF ON	1	280446	3.75839e+06
WIFI	HIGH PM	LEAF ON	1	280458	3.75839e+06
WIFI	HIGH PM	LEAF ON	1	280448	3.75839e+06
WIFI	HIGH PM	LEAF ON	1	280459	3.75839e+06
WIFI	HIGH PM	LEAF ON	1	280458	3.7584e+06
WIFI	HIGH PM	LEAF ON	1	280460	3.7584e+06
WIFI	HIGH PM	LEAF ON	1	280457	3.75839e+06
WIFI	HIGH PM	LEAF ON	1	280460	3.75839e+06
WIFI	HIGH PM	LEAF ON	1	280455	3.75839e+06
WIFI	HIGH PM	LEAF ON	1	280456	3.7584e+06
WIFI	HIGH PM	LEAF ON	1	280455	3.75839e+06
WIFI	HIGH PM	LEAF ON	1	280461	3.75839e+06
WIFI	HIGH PM	LEAF ON	1	280460	3.75839e+06
WIFI	HIGH PM	LEAF ON	1	280460	3.75839e+06
WIFI	HIGH PM	LEAF ON	1	280453	3.75839e+06
WIFI	HIGH PM	LEAF ON	1	280457	3.75839e+06
WIFI	HIGH PM	LEAF ON	1	280456	3.7584e+06
WIFI	HIGH PM	LEAF ON	1	280449	3.75839e+06
WIFI	HIGH PM	LEAF ON	2	280511	3.75857e+06
WIFI	HIGH PM	LEAF ON	2	280519	3.75856e+06
WIFI	HIGH PM	LEAF ON	2	280516	3.75856e+06
WIFI	HIGH PM	LEAF ON	2	280515	3.75856e+06
WIFI	HIGH PM	LEAF ON	2	280514	3.75856e+06
WIFI	HIGH PM	LEAF ON	2	280515	3.75856e+06
WIFI	HIGH PM	LEAF ON	2	280519	3.75856e+06
WIFI	HIGH PM	LEAF ON	2	280516	3.75856e+06
WIFI	HIGH PM	LEAF ON	2	280516	3.75856e+06
WIFI	HIGH PM	LEAF ON	2	280516	3.75856e+06
WIFI	HIGH PM	LEAF ON	2	280517	3.75857e+06
WIFI	HIGH PM	LEAF ON	2	280515	3.75856e+06
WIFI	HIGH PM	LEAF ON	2	280515	3.75856e+06
WIFI	HIGH PM	LEAF ON	2	280519	3.75856e+06
WIFI	HIGH PM	LEAF ON	2	280517	3.75856e+06
WIFI	HIGH PM	LEAF ON	2	280516	3.75856e+06
WIFI	HIGH PM	LEAF ON	2	280517	3.75856e+06
WIFI	HIGH PM	LEAF ON	2	280517	3.75856e+06
WIFI	HIGH PM	LEAF ON	2	280518	3.75856e+06
WIFI	HIGH PM	LEAF ON	2	280517	3.75856e+06
WIFI	HIGH PM	LEAF ON	3	280346	3.7583e+06
WIFI	HIGH PM	LEAF ON	3	280352	3.75829e+06
WIFI	HIGH PM	LEAF ON	3	280358	3.7583e+06
WIFI	HIGH PM	LEAF ON	3	280349	3.75831e+06
WIFI	HIGH PM	LEAF ON	3	280346	3.7583e+06
WIFI	HIGH PM	LEAF ON	3	280352	3.75829e+06
WIFI	HIGH PM	LEAF ON	3	280351	3.75829e+06
WIFI	HIGH PM	LEAF ON	3	280347	3.75831e+06
WIFI	HIGH PM	LEAF ON	3	280352	3.75829e+06
WIFI	HIGH PM	LEAF ON	3	280351	3.75829e+06
WIFI	HIGH PM	LEAF ON	3	280355	3.7583e+06
WIFI	HIGH PM	LEAF ON	3	280352	3.7583e+06
WIFI	HIGH PM	LEAF ON	3	280345	3.7583e+06
WIFI	HIGH PM	LEAF ON	3	280353	3.7583e+06
WIFI	HIGH PM	LEAF ON	3	280349	3.7583e+06
WIFI	HIGH PM	LEAF ON	3	280358	3.75829e+06
WIFI	HIGH PM	LEAF ON	3	280349	3.7583e+06
WIFI	HIGH PM	LEAF ON	3	280352	3.7583e+06
WIFI	HIGH PM	LEAF ON	3	280349	3.7583e+06
WIFI	HIGH PM	LEAF ON	3	280352	3.7583e+06
WIFI	HIGH PM	LEAF ON	4	280425	3.75825e+06
WIFI	HIGH PM	LEAF ON	4	280433	3.75824e+06
WIFI	HIGH PM	LEAF ON	4	280437	3.75825e+06
WIFI	HIGH PM	LEAF ON	4	280432	3.75826e+06
WIFI	HIGH PM	LEAF ON	4	280425	3.75825e+06
WIFI	HIGH PM	LEAF ON	4	280436	3.75825e+06
WIFI	HIGH PM	LEAF ON	4	280429	3.75826e+06
WIFI	HIGH PM	LEAF ON	4	280440	3.75825e+06
WIFI	HIGH PM	LEAF ON	4	280432	3.75826e+06
WIFI	HIGH PM	LEAF ON	4	280432	3.75826e+06
WIFI	HIGH PM	LEAF ON	4	280437	3.75825e+06
WIFI	HIGH PM	LEAF ON	4	280434	3.75826e+06
WIFI	HIGH PM	LEAF ON	4	280430	3.75826e+06
WIFI	HIGH PM	LEAF ON	4	280435	3.75825e+06
WIFI	HIGH PM	LEAF ON	4	280432	3.75825e+06
WIFI	HIGH PM	LEAF ON	4	280428	3.75826e+06
WIFI	HIGH PM	LEAF ON	4	280434	3.75826e+06
WIFI	HIGH PM	LEAF ON	4	280438	3.75826e+06
WIFI	HIGH PM	LEAF ON	4	280429	3.75826e+06
WIFI	HIGH PM	LEAF ON	4	280435	3.75826e+06
WIFI	HIGH PM	LEAF ON	5	280266	3.75853e+06
WIFI	HIGH PM	LEAF ON	5	280287	3.75852e+06
WIFI	HIGH PM	LEAF ON	5	280284	3.75852e+06
WIFI	HIGH PM	LEAF ON	5	280289	3.75851e+06
WIFI	HIGH PM	LEAF ON	5	280272	3.75851e+06
WIFI	HIGH PM	LEAF ON	5	280293	3.75851e+06
WIFI	HIGH PM	LEAF ON	5	280294	3.75851e+06
WIFI	HIGH PM	LEAF ON	5	280285	3.75851e+06
WIFI	HIGH PM	LEAF ON	5	280295	3.75851e+06
WIFI	HIGH PM	LEAF ON	5	280288	3.75851e+06
WIFI	HIGH PM	LEAF ON	5	280293	3.75851e+06
WIFI	HIGH PM	LEAF ON	5	280290	3.7585e+06
WIFI	HIGH PM	LEAF ON	5	280293	3.75851e+06
WIFI	HIGH PM	LEAF ON	5	280297	3.75851e+06
WIFI	HIGH PM	LEAF ON	5	280297	3.75851e+06
WIFI	HIGH PM	LEAF ON	5	280295	3.75851e+06
WIFI	HIGH PM	LEAF ON	5	280287	3.75851e+06
WIFI	HIGH PM	LEAF ON	5	280298	3.75851e+06
WIFI	HIGH PM	LEAF ON	5	280291	3.75851e+06
WIFI	HIGH PM	LEAF ON	5	280295	3.75851e+06
WIFI	HIGH PM	LEAF ON	6	280556	3.75857e+06
WIFI	HIGH PM	LEAF ON	6	280555	3.75856e+06
WIFI	HIGH PM	LEAF ON	6	280555	3.75856e+06
WIFI	HIGH PM	LEAF ON	6	280556	3.75857e+06
WIFI	HIGH PM	LEAF ON	6	280550	3.75856e+06
WIFI	HIGH PM	LEAF ON	6	280560	3.75857e+06
WIFI	HIGH PM	LEAF ON	6	280556	3.75857e+06
WIFI	HIGH PM	LEAF ON	6	280556	3.75857e+06
WIFI	HIGH PM	LEAF ON	6	280555	3.75857e+06
WIFI	HIGH PM	LEAF ON	6	280556	3.75857e+06
WIFI	HIGH PM	LEAF ON	6	280558	3.75857e+06
WIFI	HIGH PM	LEAF ON	6	280555	3.75857e+06
WIFI	HIGH PM	LEAF ON	6	280555	3.75857e+06
WIFI	HIGH PM	LEAF ON	6	280557	3.75857e+06
WIFI	HIGH PM	LEAF ON	6	280556	3.75856e+06
WIFI	HIGH PM	LEAF ON	6	280554	3.75857e+06
WIFI	HIGH PM	LEAF ON	6	280554	3.75857e+06
WIFI	HIGH PM	LEAF ON	6	280556	3.75857e+06
WIFI	HIGH PM	LEAF ON	6	280558	3.75857e+06
WIFI	HIGH PM	LEAF ON	6	280555	3.75857e+06
GPS	LOW AM	LEAF ON	1	280459	3.75839e+06
GPS	LOW AM	LEAF ON	1	280464	3.75839e+06
GPS	LOW AM	LEAF ON	1	280460	3.7584e+06
GPS	LOW AM	LEAF ON	1	280448	3.75838e+06
GPS	LOW AM	LEAF ON	1	280461	3.75838e+06
GPS	LOW AM	LEAF ON	1	280463	3.75839e+06
GPS	LOW AM	LEAF ON	1	280463	3.75839e+06
GPS	LOW AM	LEAF ON	1	280463	3.75839e+06
GPS	LOW AM	LEAF ON	1	280461	3.75839e+06
GPS	LOW AM	LEAF ON	1	280451	3.75839e+06
GPS	LOW AM	LEAF ON	1	280443	3.7584e+06
GPS	LOW AM	LEAF ON	1	280461	3.75839e+06
GPS	LOW AM	LEAF ON	1	280463	3.75839e+06
GPS	LOW AM	LEAF ON	1	280460	3.75838e+06
GPS	LOW AM	LEAF ON	1	280460	3.75839e+06
GPS	LOW AM	LEAF ON	1	280459	3.75839e+06
GPS	LOW AM	LEAF ON	1	280463	3.75839e+06
GPS	LOW AM	LEAF ON	1	280462	3.75837e+06
GPS	LOW AM	LEAF ON	1	280462	3.75839e+06
GPS	LOW AM	LEAF ON	1	280457	3.75838e+06
GPS	LOW AM	LEAF ON	2	280515	3.75856e+06
GPS	LOW AM	LEAF ON	2	280513	3.75856e+06
GPS	LOW AM	LEAF ON	2	280513	3.75856e+06
GPS	LOW AM	LEAF ON	2	280516	3.75856e+06
GPS	LOW AM	LEAF ON	2	280518	3.75856e+06
GPS	LOW AM	LEAF ON	2	280518	3.75856e+06
GPS	LOW AM	LEAF ON	2	280513	3.75856e+06
GPS	LOW AM	LEAF ON	2	280513	3.75856e+06
GPS	LOW AM	LEAF ON	2	280516	3.75856e+06
GPS	LOW AM	LEAF ON	2	280518	3.75856e+06
GPS	LOW AM	LEAF ON	2	280517	3.75856e+06
GPS	LOW AM	LEAF ON	2	280513	3.75856e+06
GPS	LOW AM	LEAF ON	2	280518	3.75856e+06
GPS	LOW AM	LEAF ON	2	280516	3.75856e+06
GPS	LOW AM	LEAF ON	2	280516	3.75856e+06
GPS	LOW AM	LEAF ON	2	280519	3.75857e+06
GPS	LOW AM	LEAF ON	2	280520	3.75856e+06
GPS	LOW AM	LEAF ON	2	280518	3.75856e+06
GPS	LOW AM	LEAF ON	2	280515	3.75856e+06
GPS	LOW AM	LEAF ON	2	280522	3.75856e+06
GPS	LOW AM	LEAF ON	3	280363	3.7583e+06
GPS	LOW AM	LEAF ON	3	280359	3.75831e+06
GPS	LOW AM	LEAF ON	3	280350	3.7583e+06
GPS	LOW AM	LEAF ON	3	280344	3.75831e+06
GPS	LOW AM	LEAF ON	3	280352	3.75829e+06
GPS	LOW AM	LEAF ON	3	280366	3.75832e+06
GPS	LOW AM	LEAF ON	3	280371	3.75831e+06
GPS	LOW AM	LEAF ON	3	280371	3.75831e+06
GPS	LOW AM	LEAF ON	3	280352	3.75829e+06
GPS	LOW AM	LEAF ON	3	280349	3.7583e+06
GPS	LOW AM	LEAF ON	3	280349	3.75829e+06
GPS	LOW AM	LEAF ON	3	280351	3.7583e+06
GPS	LOW AM	LEAF ON	3	280345	3.75829e+06
GPS	LOW AM	LEAF ON	3	280351	3.75829e+06
GPS	LOW AM	LEAF ON	3	280349	3.75829e+06
GPS	LOW AM	LEAF ON	3	280370	3.75829e+06
GPS	LOW AM	LEAF ON	3	280355	3.75831e+06
GPS	LOW AM	LEAF ON	3	280352	3.75829e+06
GPS	LOW AM	LEAF ON	3	280355	3.7583e+06
GPS	LOW AM	LEAF ON	3	280347	3.75829e+06
GPS	LOW AM	LEAF ON	4	280351	3.7583e+06
GPS	LOW AM	LEAF ON	4	280441	3.75825e+06
GPS	LOW AM	LEAF ON	4	280429	3.75825e+06
GPS	LOW AM	LEAF ON	4	280437	3.75825e+06
GPS	LOW AM	LEAF ON	4	280428	3.75825e+06
GPS	LOW AM	LEAF ON	4	280435	3.75825e+06
GPS	LOW AM	LEAF ON	4	280436	3.75826e+06
GPS	LOW AM	LEAF ON	4	280436	3.75826e+06
GPS	LOW AM	LEAF ON	4	280431	3.75826e+06
GPS	LOW AM	LEAF ON	4	280435	3.75825e+06
GPS	LOW AM	LEAF ON	4	280435	3.75825e+06
GPS	LOW AM	LEAF ON	4	280437	3.75826e+06
GPS	LOW AM	LEAF ON	4	280436	3.75825e+06
GPS	LOW AM	LEAF ON	4	280435	3.75825e+06
GPS	LOW AM	LEAF ON	4	280434	3.75825e+06
GPS	LOW AM	LEAF ON	4	280438	3.75825e+06
GPS	LOW AM	LEAF ON	4	280432	3.75826e+06
GPS	LOW AM	LEAF ON	4	280437	3.75825e+06
GPS	LOW AM	LEAF ON	4	280435	3.75825e+06
GPS	LOW AM	LEAF ON	4	280437	3.75825e+06
GPS	LOW AM	LEAF ON	5	280297	3.75851e+06
GPS	LOW AM	LEAF ON	5	280287	3.75851e+06
GPS	LOW AM	LEAF ON	5	280292	3.75852e+06
GPS	LOW AM	LEAF ON	5	280281	3.75853e+06
GPS	LOW AM	LEAF ON	5	280302	3.75851e+06
GPS	LOW AM	LEAF ON	5	280298	3.75851e+06
GPS	LOW AM	LEAF ON	5	280302	3.75852e+06
GPS	LOW AM	LEAF ON	5	280302	3.75852e+06
GPS	LOW AM	LEAF ON	5	280285	3.75852e+06
GPS	LOW AM	LEAF ON	5	280292	3.75851e+06
GPS	LOW AM	LEAF ON	5	280294	3.75851e+06
GPS	LOW AM	LEAF ON	5	280287	3.75853e+06
GPS	LOW AM	LEAF ON	5	280297	3.75851e+06
GPS	LOW AM	LEAF ON	5	280288	3.75851e+06
GPS	LOW AM	LEAF ON	5	280295	3.7585e+06
GPS	LOW AM	LEAF ON	5	280294	3.75851e+06
GPS	LOW AM	LEAF ON	5	280295	3.75851e+06
GPS	LOW AM	LEAF ON	5	280295	3.75851e+06
GPS	LOW AM	LEAF ON	5	280295	3.75849e+06
GPS	LOW AM	LEAF ON	5	280294	3.75851e+06
GPS	LOW AM	LEAF ON	6	280553	3.75857e+06
GPS	LOW AM	LEAF ON	6	280555	3.75857e+06
GPS	LOW AM	LEAF ON	6	280556	3.75857e+06
GPS	LOW AM	LEAF ON	6	280556	3.75856e+06
GPS	LOW AM	LEAF ON	6	280554	3.75856e+06
GPS	LOW AM	LEAF ON	6	280556	3.75856e+06
GPS	LOW AM	LEAF ON	6	280556	3.75857e+06
GPS	LOW AM	LEAF ON	6	280556	3.75857e+06
GPS	LOW AM	LEAF ON	6	280561	3.75856e+06
GPS	LOW AM	LEAF ON	6	280556	3.75857e+06
GPS	LOW AM	LEAF ON	6	280557	3.75857e+06
GPS	LOW AM	LEAF ON	6	280557	3.75857e+06
GPS	LOW AM	LEAF ON	6	280556	3.75857e+06
GPS	LOW AM	LEAF ON	6	280555	3.75856e+06
GPS	LOW AM	LEAF ON	6	280555	3.75857e+06
GPS	LOW AM	LEAF ON	6	280553	3.75857e+06
GPS	LOW AM	LEAF ON	6	280560	3.75857e+06
GPS	LOW AM	LEAF ON	6	280557	3.75856e+06
GPS	LOW AM	LEAF ON	6	280559	3.75857e+06
GPS	LOW AM	LEAF ON	6	280557	3.75856e+06
WIFI	LOW AM	LEAF ON	1	280457	3.75839e+06
WIFI	LOW AM	LEAF ON	1	280462	3.75839e+06
WIFI	LOW AM	LEAF ON	1	280460	3.7584e+06
WIFI	LOW AM	LEAF ON	1	280448	3.75839e+06
WIFI	LOW AM	LEAF ON	1	280456	3.75838e+06
WIFI	LOW AM	LEAF ON	1	280463	3.75839e+06
WIFI	LOW AM	LEAF ON	1	280463	3.75839e+06
WIFI	LOW AM	LEAF ON	1	280455	3.7584e+06
WIFI	LOW AM	LEAF ON	1	280462	3.75839e+06
WIFI	LOW AM	LEAF ON	1	280447	3.7584e+06
WIFI	LOW AM	LEAF ON	1	280452	3.75839e+06
WIFI	LOW AM	LEAF ON	1	280461	3.75839e+06
WIFI	LOW AM	LEAF ON	1	280448	3.75839e+06
WIFI	LOW AM	LEAF ON	1	280460	3.75839e+06
WIFI	LOW AM	LEAF ON	1	280458	3.75839e+06
WIFI	LOW AM	LEAF ON	1	280459	3.75839e+06
WIFI	LOW AM	LEAF ON	1	280461	3.75839e+06
WIFI	LOW AM	LEAF ON	1	280452	3.7584e+06
WIFI	LOW AM	LEAF ON	1	280458	3.75838e+06
WIFI	LOW AM	LEAF ON	1	280467	3.75837e+06
WIFI	LOW AM	LEAF ON	2	280516	3.75856e+06
WIFI	LOW AM	LEAF ON	2	280513	3.75856e+06
WIFI	LOW AM	LEAF ON	2	280512	3.75856e+06
WIFI	LOW AM	LEAF ON	2	280516	3.75856e+06
WIFI	LOW AM	LEAF ON	2	280518	3.75856e+06
WIFI	LOW AM	LEAF ON	2	280518	3.75856e+06
WIFI	LOW AM	LEAF ON	2	280513	3.75856e+06
WIFI	LOW AM	LEAF ON	2	280515	3.75856e+06
WIFI	LOW AM	LEAF ON	2	280517	3.75856e+06
WIFI	LOW AM	LEAF ON	2	280518	3.75856e+06
WIFI	LOW AM	LEAF ON	2	280516	3.75856e+06
WIFI	LOW AM	LEAF ON	2	280512	3.75856e+06
WIFI	LOW AM	LEAF ON	2	280518	3.75856e+06
WIFI	LOW AM	LEAF ON	2	280516	3.75856e+06
WIFI	LOW AM	LEAF ON	2	280514	3.75856e+06
WIFI	LOW AM	LEAF ON	2	280518	3.75856e+06
WIFI	LOW AM	LEAF ON	2	280520	3.75856e+06
WIFI	LOW AM	LEAF ON	2	280519	3.75856e+06
WIFI	LOW AM	LEAF ON	2	280515	3.75856e+06
WIFI	LOW AM	LEAF ON	2	280517	3.75856e+06
WIFI	LOW AM	LEAF ON	3	280362	3.7583e+06
WIFI	LOW AM	LEAF ON	3	280358	3.7583e+06
WIFI	LOW AM	LEAF ON	3	280349	3.7583e+06
WIFI	LOW AM	LEAF ON	3	280347	3.75829e+06
WIFI	LOW AM	LEAF ON	3	280352	3.75829e+06
WIFI	LOW AM	LEAF ON	3	280361	3.75831e+06
WIFI	LOW AM	LEAF ON	3	280377	3.75832e+06
WIFI	LOW AM	LEAF ON	3	280349	3.75829e+06
WIFI	LOW AM	LEAF ON	3	280351	3.75829e+06
WIFI	LOW AM	LEAF ON	3	280349	3.7583e+06
WIFI	LOW AM	LEAF ON	3	280349	3.75829e+06
WIFI	LOW AM	LEAF ON	3	280353	3.7583e+06
WIFI	LOW AM	LEAF ON	3	280346	3.7583e+06
WIFI	LOW AM	LEAF ON	3	280350	3.75829e+06
WIFI	LOW AM	LEAF ON	3	280363	3.7583e+06
WIFI	LOW AM	LEAF ON	3	280362	3.75829e+06
WIFI	LOW AM	LEAF ON	3	280352	3.75831e+06
WIFI	LOW AM	LEAF ON	3	280354	3.75829e+06
WIFI	LOW AM	LEAF ON	3	280352	3.75829e+06
WIFI	LOW AM	LEAF ON	3	280347	3.75829e+06
WIFI	LOW AM	LEAF ON	4	280434	3.75826e+06
WIFI	LOW AM	LEAF ON	4	280440	3.75825e+06
WIFI	LOW AM	LEAF ON	4	280426	3.75825e+06
WIFI	LOW AM	LEAF ON	4	280435	3.75825e+06
WIFI	LOW AM	LEAF ON	4	280428	3.75825e+06
WIFI	LOW AM	LEAF ON	4	280435	3.75825e+06
WIFI	LOW AM	LEAF ON	4	280433	3.75827e+06
WIFI	LOW AM	LEAF ON	4	280442	3.75826e+06
WIFI	LOW AM	LEAF ON	4	280429	3.75826e+06
WIFI	LOW AM	LEAF ON	4	280439	3.75826e+06
WIFI	LOW AM	LEAF ON	4	280435	3.75825e+06
WIFI	LOW AM	LEAF ON	4	280437	3.75826e+06
WIFI	LOW AM	LEAF ON	4	280436	3.75825e+06
WIFI	LOW AM	LEAF ON	4	280434	3.75825e+06
WIFI	LOW AM	LEAF ON	4	280433	3.75825e+06
WIFI	LOW AM	LEAF ON	4	280439	3.75825e+06
WIFI	LOW AM	LEAF ON	4	280434	3.75825e+06
WIFI	LOW AM	LEAF ON	4	280437	3.75825e+06
WIFI	LOW AM	LEAF ON	4	280425	3.75825e+06
WIFI	LOW AM	LEAF ON	4	280437	3.75825e+06
WIFI	LOW AM	LEAF ON	5	280292	3.75851e+06
WIFI	LOW AM	LEAF ON	5	280291	3.7585e+06
WIFI	LOW AM	LEAF ON	5	280292	3.75853e+06
WIFI	LOW AM	LEAF ON	5	280280	3.75852e+06
WIFI	LOW AM	LEAF ON	5	280277	3.75852e+06
WIFI	LOW AM	LEAF ON	5	280298	3.75851e+06
WIFI	LOW AM	LEAF ON	5	280289	3.75851e+06
WIFI	LOW AM	LEAF ON	5	280293	3.75851e+06
WIFI	LOW AM	LEAF ON	5	280284	3.75852e+06
WIFI	LOW AM	LEAF ON	5	280296	3.75851e+06
WIFI	LOW AM	LEAF ON	5	280294	3.75851e+06
WIFI	LOW AM	LEAF ON	5	280285	3.75853e+06
WIFI	LOW AM	LEAF ON	5	280295	3.75851e+06
WIFI	LOW AM	LEAF ON	5	280290	3.75853e+06
WIFI	LOW AM	LEAF ON	5	280293	3.75851e+06
WIFI	LOW AM	LEAF ON	5	280294	3.75851e+06
WIFI	LOW AM	LEAF ON	5	280295	3.75851e+06
WIFI	LOW AM	LEAF ON	5	280297	3.7585e+06
WIFI	LOW AM	LEAF ON	5	280307	3.7585e+06
WIFI	LOW AM	LEAF ON	5	280294	3.75851e+06
WIFI	LOW AM	LEAF ON	6	280561	3.75856e+06
WIFI	LOW AM	LEAF ON	6	280560	3.75857e+06
WIFI	LOW AM	LEAF ON	6	280556	3.75857e+06
WIFI	LOW AM	LEAF ON	6	280556	3.75856e+06
WIFI	LOW AM	LEAF ON	6	280558	3.75857e+06
WIFI	LOW AM	LEAF ON	6	280555	3.75856e+06
WIFI	LOW AM	LEAF ON	6	280556	3.75857e+06
WIFI	LOW AM	LEAF ON	6	280556	3.75857e+06
WIFI	LOW AM	LEAF ON	6	280561	3.75856e+06
WIFI	LOW AM	LEAF ON	6	280556	3.75857e+06
WIFI	LOW AM	LEAF ON	6	280557	3.75857e+06
WIFI	LOW AM	LEAF ON	6	280555	3.75857e+06
WIFI	LOW AM	LEAF ON	6	280556	3.75857e+06
WIFI	LOW AM	LEAF ON	6	280555	3.75856e+06
WIFI	LOW AM	LEAF ON	6	280555	3.75857e+06
WIFI	LOW AM	LEAF ON	6	280553	3.75857e+06
WIFI	LOW AM	LEAF ON	6	280560	3.75857e+06
WIFI	LOW AM	LEAF ON	6	280557	3.75856e+06
WIFI	LOW AM	LEAF ON	6	280559	3.75856e+06
WIFI	LOW AM	LEAF ON	6	280566	3.75855e+06
GPS	LOW PM	LEAF ON	1	280463	3.75839e+06
GPS	LOW PM	LEAF ON	1	280459	3.75839e+06
GPS	LOW PM	LEAF ON	1	280458	3.75839e+06
GPS	LOW PM	LEAF ON	1	280466	3.75838e+06
GPS	LOW PM	LEAF ON	1	280463	3.75839e+06
GPS	LOW PM	LEAF ON	1	280457	3.75839e+06
GPS	LOW PM	LEAF ON	1	280454	3.75839e+06
GPS	LOW PM	LEAF ON	1	280442	3.7584e+06
GPS	LOW PM	LEAF ON	1	280450	3.75838e+06
GPS	LOW PM	LEAF ON	1	280460	3.75839e+06
GPS	LOW PM	LEAF ON	1	280458	3.75839e+06
GPS	LOW PM	LEAF ON	1	280460	3.75839e+06
GPS	LOW PM	LEAF ON	1	280459	3.75839e+06
GPS	LOW PM	LEAF ON	1	280460	3.75839e+06
GPS	LOW PM	LEAF ON	1	280459	3.7584e+06
GPS	LOW PM	LEAF ON	1	280455	3.75839e+06
GPS	LOW PM	LEAF ON	1	280459	3.75839e+06
GPS	LOW PM	LEAF ON	1	280462	3.75839e+06
GPS	LOW PM	LEAF ON	1	280462	3.75839e+06
GPS	LOW PM	LEAF ON	1	280463	3.75839e+06
GPS	LOW PM	LEAF ON	2	280518	3.75856e+06
GPS	LOW PM	LEAF ON	2	280517	3.75856e+06
GPS	LOW PM	LEAF ON	2	280515	3.75856e+06
GPS	LOW PM	LEAF ON	2	280510	3.75856e+06
GPS	LOW PM	LEAF ON	2	280517	3.75856e+06
GPS	LOW PM	LEAF ON	2	280516	3.75856e+06
GPS	LOW PM	LEAF ON	2	280515	3.75856e+06
GPS	LOW PM	LEAF ON	2	280520	3.75855e+06
GPS	LOW PM	LEAF ON	2	280522	3.75857e+06
GPS	LOW PM	LEAF ON	2	280517	3.75856e+06
GPS	LOW PM	LEAF ON	2	280516	3.75856e+06
GPS	LOW PM	LEAF ON	2	280517	3.75856e+06
GPS	LOW PM	LEAF ON	2	280514	3.75856e+06
GPS	LOW PM	LEAF ON	2	280515	3.75856e+06
GPS	LOW PM	LEAF ON	2	280514	3.75856e+06
GPS	LOW PM	LEAF ON	2	280517	3.75857e+06
GPS	LOW PM	LEAF ON	2	280515	3.75856e+06
GPS	LOW PM	LEAF ON	2	280518	3.75856e+06
GPS	LOW PM	LEAF ON	2	280518	3.75856e+06
GPS	LOW PM	LEAF ON	2	280512	3.75857e+06
GPS	LOW PM	LEAF ON	3	280353	3.7583e+06
GPS	LOW PM	LEAF ON	3	280359	3.75831e+06
GPS	LOW PM	LEAF ON	3	280341	3.7583e+06
GPS	LOW PM	LEAF ON	3	280352	3.7583e+06
GPS	LOW PM	LEAF ON	3	280350	3.75829e+06
GPS	LOW PM	LEAF ON	3	280362	3.7583e+06
GPS	LOW PM	LEAF ON	3	280340	3.75829e+06
GPS	LOW PM	LEAF ON	3	280338	3.75829e+06
GPS	LOW PM	LEAF ON	3	280353	3.7583e+06
GPS	LOW PM	LEAF ON	3	280356	3.75831e+06
GPS	LOW PM	LEAF ON	3	280352	3.75829e+06
GPS	LOW PM	LEAF ON	3	280349	3.7583e+06
GPS	LOW PM	LEAF ON	3	280331	3.7583e+06
GPS	LOW PM	LEAF ON	3	280357	3.7583e+06
GPS	LOW PM	LEAF ON	3	280367	3.75831e+06
GPS	LOW PM	LEAF ON	3	280341	3.7583e+06
GPS	LOW PM	LEAF ON	3	280347	3.7583e+06
GPS	LOW PM	LEAF ON	3	280343	3.7583e+06
GPS	LOW PM	LEAF ON	3	280340	3.75829e+06
GPS	LOW PM	LEAF ON	3	280352	3.75829e+06
GPS	LOW PM	LEAF ON	4	280438	3.75825e+06
GPS	LOW PM	LEAF ON	4	280423	3.75825e+06
GPS	LOW PM	LEAF ON	4	280431	3.75825e+06
GPS	LOW PM	LEAF ON	4	280433	3.75825e+06
GPS	LOW PM	LEAF ON	4	280436	3.75826e+06
GPS	LOW PM	LEAF ON	4	280436	3.75825e+06
GPS	LOW PM	LEAF ON	4	280431	3.75825e+06
GPS	LOW PM	LEAF ON	4	280426	3.75824e+06
GPS	LOW PM	LEAF ON	4	280435	3.75826e+06
GPS	LOW PM	LEAF ON	4	280436	3.75826e+06
GPS	LOW PM	LEAF ON	4	280435	3.75825e+06
GPS	LOW PM	LEAF ON	4	280433	3.75825e+06
GPS	LOW PM	LEAF ON	4	280433	3.75826e+06
GPS	LOW PM	LEAF ON	4	280432	3.75824e+06
GPS	LOW PM	LEAF ON	4	280431	3.75826e+06
GPS	LOW PM	LEAF ON	4	280437	3.75825e+06
GPS	LOW PM	LEAF ON	4	280429	3.75825e+06
GPS	LOW PM	LEAF ON	4	280432	3.75826e+06
GPS	LOW PM	LEAF ON	5	280277	3.75853e+06
GPS	LOW PM	LEAF ON	5	280280	3.75852e+06
GPS	LOW PM	LEAF ON	5	280289	3.75852e+06
GPS	LOW PM	LEAF ON	5	280281	3.75852e+06
GPS	LOW PM	LEAF ON	5	280300	3.75851e+06
GPS	LOW PM	LEAF ON	5	280291	3.75852e+06
GPS	LOW PM	LEAF ON	5	280289	3.75852e+06
GPS	LOW PM	LEAF ON	5	280286	3.75851e+06
GPS	LOW PM	LEAF ON	5	280289	3.75851e+06
GPS	LOW PM	LEAF ON	5	280290	3.75851e+06
GPS	LOW PM	LEAF ON	5	280284	3.75851e+06
GPS	LOW PM	LEAF ON	5	280293	3.7585e+06
GPS	LOW PM	LEAF ON	5	280296	3.75851e+06
GPS	LOW PM	LEAF ON	5	280294	3.75852e+06
GPS	LOW PM	LEAF ON	5	280290	3.75852e+06
GPS	LOW PM	LEAF ON	5	280273	3.75853e+06
GPS	LOW PM	LEAF ON	5	280291	3.75851e+06
GPS	LOW PM	LEAF ON	5	280296	3.75851e+06
GPS	LOW PM	LEAF ON	5	280295	3.75852e+06
GPS	LOW PM	LEAF ON	5	280294	3.7585e+06
GPS	LOW PM	LEAF ON	6	280557	3.75857e+06
GPS	LOW PM	LEAF ON	6	280558	3.75857e+06
GPS	LOW PM	LEAF ON	6	280550	3.75856e+06
GPS	LOW PM	LEAF ON	6	280555	3.75857e+06
GPS	LOW PM	LEAF ON	6	280554	3.75857e+06
GPS	LOW PM	LEAF ON	6	280558	3.75857e+06
GPS	LOW PM	LEAF ON	6	280548	3.75858e+06
GPS	LOW PM	LEAF ON	6	280553	3.75857e+06
GPS	LOW PM	LEAF ON	6	280556	3.75857e+06
GPS	LOW PM	LEAF ON	6	280555	3.75857e+06
GPS	LOW PM	LEAF ON	6	280554	3.75856e+06
GPS	LOW PM	LEAF ON	6	280558	3.75857e+06
GPS	LOW PM	LEAF ON	6	280557	3.75857e+06
GPS	LOW PM	LEAF ON	6	280556	3.75856e+06
GPS	LOW PM	LEAF ON	6	280558	3.75857e+06
GPS	LOW PM	LEAF ON	6	280561	3.75857e+06
GPS	LOW PM	LEAF ON	6	280550	3.75856e+06
GPS	LOW PM	LEAF ON	6	280555	3.75857e+06
GPS	LOW PM	LEAF ON	6	280552	3.75857e+06
GPS	LOW PM	LEAF ON	6	280555	3.75857e+06
WIFI	LOW PM	LEAF ON	1	280459	3.75839e+06
WIFI	LOW PM	LEAF ON	1	280456	3.75839e+06
WIFI	LOW PM	LEAF ON	1	280449	3.75838e+06
WIFI	LOW PM	LEAF ON	1	280462	3.75839e+06
WIFI	LOW PM	LEAF ON	1	280463	3.75839e+06
WIFI	LOW PM	LEAF ON	1	280456	3.75839e+06
WIFI	LOW PM	LEAF ON	1	280455	3.75839e+06
WIFI	LOW PM	LEAF ON	1	280442	3.7584e+06
WIFI	LOW PM	LEAF ON	1	280449	3.75838e+06
WIFI	LOW PM	LEAF ON	1	280455	3.75839e+06
WIFI	LOW PM	LEAF ON	1	280458	3.75839e+06
WIFI	LOW PM	LEAF ON	1	280460	3.75839e+06
WIFI	LOW PM	LEAF ON	1	280459	3.75839e+06
WIFI	LOW PM	LEAF ON	1	280449	3.75838e+06
WIFI	LOW PM	LEAF ON	1	280456	3.75839e+06
WIFI	LOW PM	LEAF ON	1	280455	3.75839e+06
WIFI	LOW PM	LEAF ON	1	280460	3.75839e+06
WIFI	LOW PM	LEAF ON	1	280462	3.75839e+06
WIFI	LOW PM	LEAF ON	1	280462	3.75839e+06
WIFI	LOW PM	LEAF ON	1	280465	3.75838e+06
WIFI	LOW PM	LEAF ON	2	280517	3.75856e+06
WIFI	LOW PM	LEAF ON	2	280518	3.75856e+06
WIFI	LOW PM	LEAF ON	2	280516	3.75856e+06
WIFI	LOW PM	LEAF ON	2	280514	3.75856e+06
WIFI	LOW PM	LEAF ON	2	280517	3.75856e+06
WIFI	LOW PM	LEAF ON	2	280516	3.75856e+06
WIFI	LOW PM	LEAF ON	2	280508	3.75856e+06
WIFI	LOW PM	LEAF ON	2	280517	3.75856e+06
WIFI	LOW PM	LEAF ON	2	280518	3.75856e+06
WIFI	LOW PM	LEAF ON	2	280518	3.75856e+06
WIFI	LOW PM	LEAF ON	2	280515	3.75856e+06
WIFI	LOW PM	LEAF ON	2	280517	3.75856e+06
WIFI	LOW PM	LEAF ON	2	280514	3.75856e+06
WIFI	LOW PM	LEAF ON	2	280515	3.75856e+06
WIFI	LOW PM	LEAF ON	2	280514	3.75856e+06
WIFI	LOW PM	LEAF ON	2	280516	3.75857e+06
WIFI	LOW PM	LEAF ON	2	280514	3.75856e+06
WIFI	LOW PM	LEAF ON	2	280516	3.75856e+06
WIFI	LOW PM	LEAF ON	2	280518	3.75856e+06
WIFI	LOW PM	LEAF ON	2	280489	3.75857e+06
WIFI	LOW PM	LEAF ON	3	280354	3.7583e+06
WIFI	LOW PM	LEAF ON	3	280358	3.75831e+06
WIFI	LOW PM	LEAF ON	3	280344	3.7583e+06
WIFI	LOW PM	LEAF ON	3	280347	3.7583e+06
WIFI	LOW PM	LEAF ON	3	280351	3.75829e+06
WIFI	LOW PM	LEAF ON	3	280360	3.7583e+06
WIFI	LOW PM	LEAF ON	3	280345	3.75829e+06
WIFI	LOW PM	LEAF ON	3	280347	3.75829e+06
WIFI	LOW PM	LEAF ON	3	280356	3.7583e+06
WIFI	LOW PM	LEAF ON	3	280357	3.7583e+06
WIFI	LOW PM	LEAF ON	3	280348	3.75829e+06
WIFI	LOW PM	LEAF ON	3	280350	3.7583e+06
WIFI	LOW PM	LEAF ON	3	280331	3.7583e+06
WIFI	LOW PM	LEAF ON	3	280353	3.7583e+06
WIFI	LOW PM	LEAF ON	3	280362	3.75831e+06
WIFI	LOW PM	LEAF ON	3	280349	3.75829e+06
WIFI	LOW PM	LEAF ON	3	280348	3.7583e+06
WIFI	LOW PM	LEAF ON	3	280348	3.7583e+06
WIFI	LOW PM	LEAF ON	3	280345	3.75829e+06
WIFI	LOW PM	LEAF ON	3	280353	3.75829e+06
WIFI	LOW PM	LEAF ON	4	280438	3.75825e+06
WIFI	LOW PM	LEAF ON	4	280433	3.75825e+06
WIFI	LOW PM	LEAF ON	4	280432	3.75825e+06
WIFI	LOW PM	LEAF ON	4	280432	3.75825e+06
WIFI	LOW PM	LEAF ON	4	280435	3.75826e+06
WIFI	LOW PM	LEAF ON	4	280433	3.75825e+06
WIFI	LOW PM	LEAF ON	4	280430	3.75825e+06
WIFI	LOW PM	LEAF ON	4	280427	3.75825e+06
WIFI	LOW PM	LEAF ON	4	280435	3.75826e+06
WIFI	LOW PM	LEAF ON	4	280436	3.75826e+06
WIFI	LOW PM	LEAF ON	4	280435	3.75825e+06
WIFI	LOW PM	LEAF ON	4	280434	3.75825e+06
WIFI	LOW PM	LEAF ON	4	280433	3.75826e+06
WIFI	LOW PM	LEAF ON	4	280432	3.75825e+06
WIFI	LOW PM	LEAF ON	4	280433	3.75826e+06
WIFI	LOW PM	LEAF ON	4	280434	3.75825e+06
WIFI	LOW PM	LEAF ON	4	280432	3.75826e+06
WIFI	LOW PM	LEAF ON	4	280436	3.75825e+06
WIFI	LOW PM	LEAF ON	5	280278	3.75852e+06
WIFI	LOW PM	LEAF ON	5	280285	3.75852e+06
WIFI	LOW PM	LEAF ON	5	280290	3.75852e+06
WIFI	LOW PM	LEAF ON	5	280281	3.75852e+06
WIFI	LOW PM	LEAF ON	5	280299	3.75851e+06
WIFI	LOW PM	LEAF ON	5	280291	3.75852e+06
WIFI	LOW PM	LEAF ON	5	280279	3.75852e+06
WIFI	LOW PM	LEAF ON	5	280286	3.75851e+06
WIFI	LOW PM	LEAF ON	5	280290	3.75851e+06
WIFI	LOW PM	LEAF ON	5	280286	3.75851e+06
WIFI	LOW PM	LEAF ON	5	280281	3.75851e+06
WIFI	LOW PM	LEAF ON	5	280285	3.75852e+06
WIFI	LOW PM	LEAF ON	5	280292	3.75851e+06
WIFI	LOW PM	LEAF ON	5	280292	3.75851e+06
WIFI	LOW PM	LEAF ON	5	280289	3.75852e+06
WIFI	LOW PM	LEAF ON	5	280278	3.75853e+06
WIFI	LOW PM	LEAF ON	5	280293	3.75851e+06
WIFI	LOW PM	LEAF ON	5	280296	3.75851e+06
WIFI	LOW PM	LEAF ON	5	280298	3.75852e+06
WIFI	LOW PM	LEAF ON	5	280294	3.75851e+06
WIFI	LOW PM	LEAF ON	6	280557	3.75857e+06
WIFI	LOW PM	LEAF ON	6	280558	3.75857e+06
WIFI	LOW PM	LEAF ON	6	280552	3.75856e+06
WIFI	LOW PM	LEAF ON	6	280555	3.75857e+06
WIFI	LOW PM	LEAF ON	6	280553	3.75857e+06
WIFI	LOW PM	LEAF ON	6	280550	3.75857e+06
WIFI	LOW PM	LEAF ON	6	280555	3.75859e+06
WIFI	LOW PM	LEAF ON	6	280553	3.75857e+06
WIFI	LOW PM	LEAF ON	6	280556	3.75857e+06
WIFI	LOW PM	LEAF ON	6	280555	3.75857e+06
WIFI	LOW PM	LEAF ON	6	280554	3.75856e+06
WIFI	LOW PM	LEAF ON	6	280556	3.75857e+06
WIFI	LOW PM	LEAF ON	6	280557	3.75857e+06
WIFI	LOW PM	LEAF ON	6	280552	3.75857e+06
WIFI	LOW PM	LEAF ON	6	280559	3.75857e+06
WIFI	LOW PM	LEAF ON	6	280556	3.75857e+06
WIFI	LOW PM	LEAF ON	6	280557	3.75856e+06
WIFI	LOW PM	LEAF ON	6	280555	3.75857e+06
WIFI	LOW PM	LEAF ON	6	280552	3.75856e+06
WIFI	LOW PM	LEAF ON	6	280553	3.75857e+06
GPS	HIGH AM	LEAF OFF	1	280463	3.75838e+06
GPS	HIGH AM	LEAF OFF	1	280461	3.75839e+06
GPS	HIGH AM	LEAF OFF	1	280461	3.75839e+06
GPS	HIGH AM	LEAF OFF	1	280456	3.75839e+06
GPS	HIGH AM	LEAF OFF	1	280469	3.75839e+06
GPS	HIGH AM	LEAF OFF	1	280462	3.75839e+06
GPS	HIGH AM	LEAF OFF	1	280461	3.75839e+06
GPS	HIGH AM	LEAF OFF	1	280451	3.75839e+06
GPS	HIGH AM	LEAF OFF	1	280446	3.7584e+06
GPS	HIGH AM	LEAF OFF	1	280463	3.75839e+06
GPS	HIGH AM	LEAF OFF	1	280461	3.75839e+06
GPS	HIGH AM	LEAF OFF	1	280457	3.75839e+06
GPS	HIGH AM	LEAF OFF	1	280464	3.75839e+06
GPS	HIGH AM	LEAF OFF	1	280463	3.75839e+06
GPS	HIGH AM	LEAF OFF	1	280467	3.75839e+06
GPS	HIGH AM	LEAF OFF	1	280457	3.75839e+06
GPS	HIGH AM	LEAF OFF	1	280435	3.75839e+06
GPS	HIGH AM	LEAF OFF	1	280458	3.75839e+06
GPS	HIGH AM	LEAF OFF	1	280456	3.75839e+06
GPS	HIGH AM	LEAF OFF	1	280457	3.75839e+06
GPS	HIGH AM	LEAF OFF	2	280519	3.75856e+06
GPS	HIGH AM	LEAF OFF	2	280512	3.75856e+06
GPS	HIGH AM	LEAF OFF	2	280515	3.75856e+06
GPS	HIGH AM	LEAF OFF	2	280510	3.75857e+06
GPS	HIGH AM	LEAF OFF	2	280517	3.75856e+06
GPS	HIGH AM	LEAF OFF	2	280519	3.75856e+06
GPS	HIGH AM	LEAF OFF	2	280516	3.75857e+06
GPS	HIGH AM	LEAF OFF	2	280517	3.75856e+06
GPS	HIGH AM	LEAF OFF	2	280509	3.75857e+06
GPS	HIGH AM	LEAF OFF	2	280516	3.75856e+06
GPS	HIGH AM	LEAF OFF	2	280517	3.75856e+06
GPS	HIGH AM	LEAF OFF	2	280519	3.75857e+06
GPS	HIGH AM	LEAF OFF	2	280516	3.75856e+06
GPS	HIGH AM	LEAF OFF	2	280519	3.75857e+06
GPS	HIGH AM	LEAF OFF	2	280514	3.75856e+06
GPS	HIGH AM	LEAF OFF	2	280516	3.75856e+06
GPS	HIGH AM	LEAF OFF	2	280518	3.75856e+06
GPS	HIGH AM	LEAF OFF	2	280519	3.75856e+06
GPS	HIGH AM	LEAF OFF	2	280515	3.75856e+06
GPS	HIGH AM	LEAF OFF	2	280516	3.75856e+06
GPS	HIGH AM	LEAF OFF	3	280352	3.7583e+06
GPS	HIGH AM	LEAF OFF	3	280350	3.7583e+06
GPS	HIGH AM	LEAF OFF	3	280350	3.7583e+06
GPS	HIGH AM	LEAF OFF	3	280346	3.75831e+06
GPS	HIGH AM	LEAF OFF	3	280361	3.75831e+06
GPS	HIGH AM	LEAF OFF	3	280351	3.7583e+06
GPS	HIGH AM	LEAF OFF	3	280362	3.7583e+06
GPS	HIGH AM	LEAF OFF	3	280344	3.75829e+06
GPS	HIGH AM	LEAF OFF	3	280346	3.7583e+06
GPS	HIGH AM	LEAF OFF	3	280343	3.75829e+06
GPS	HIGH AM	LEAF OFF	3	280348	3.7583e+06
GPS	HIGH AM	LEAF OFF	3	280350	3.75829e+06
GPS	HIGH AM	LEAF OFF	3	280352	3.75829e+06
GPS	HIGH AM	LEAF OFF	3	280358	3.7583e+06
GPS	HIGH AM	LEAF OFF	3	280345	3.75829e+06
GPS	HIGH AM	LEAF OFF	3	280357	3.7583e+06
GPS	HIGH AM	LEAF OFF	3	280351	3.75829e+06
GPS	HIGH AM	LEAF OFF	3	280348	3.7583e+06
GPS	HIGH AM	LEAF OFF	3	280352	3.75829e+06
GPS	HIGH AM	LEAF OFF	3	280349	3.75829e+06
GPS	HIGH AM	LEAF OFF	4	280436	3.75825e+06
GPS	HIGH AM	LEAF OFF	4	280432	3.75826e+06
GPS	HIGH AM	LEAF OFF	4	280428	3.75827e+06
GPS	HIGH AM	LEAF OFF	4	280427	3.75826e+06
GPS	HIGH AM	LEAF OFF	4	280432	3.75824e+06
GPS	HIGH AM	LEAF OFF	4	280429	3.75825e+06
GPS	HIGH AM	LEAF OFF	4	280430	3.75826e+06
GPS	HIGH AM	LEAF OFF	4	280433	3.75826e+06
GPS	HIGH AM	LEAF OFF	4	280431	3.75825e+06
GPS	HIGH AM	LEAF OFF	4	280428	3.75826e+06
GPS	HIGH AM	LEAF OFF	4	280436	3.75825e+06
GPS	HIGH AM	LEAF OFF	4	280429	3.75826e+06
GPS	HIGH AM	LEAF OFF	4	280429	3.75825e+06
GPS	HIGH AM	LEAF OFF	4	280448	3.75828e+06
GPS	HIGH AM	LEAF OFF	4	280433	3.75825e+06
GPS	HIGH AM	LEAF OFF	4	280432	3.75826e+06
GPS	HIGH AM	LEAF OFF	4	280431	3.75825e+06
GPS	HIGH AM	LEAF OFF	4	280437	3.75826e+06
GPS	HIGH AM	LEAF OFF	4	280433	3.75825e+06
GPS	HIGH AM	LEAF OFF	4	280434	3.75825e+06
GPS	HIGH AM	LEAF OFF	5	280284	3.7585e+06
GPS	HIGH AM	LEAF OFF	5	280285	3.75853e+06
GPS	HIGH AM	LEAF OFF	5	280289	3.75851e+06
GPS	HIGH AM	LEAF OFF	5	280267	3.75852e+06
GPS	HIGH AM	LEAF OFF	5	280295	3.75851e+06
GPS	HIGH AM	LEAF OFF	5	280268	3.75854e+06
GPS	HIGH AM	LEAF OFF	5	280296	3.75851e+06
GPS	HIGH AM	LEAF OFF	5	280314	3.75854e+06
GPS	HIGH AM	LEAF OFF	5	280295	3.75851e+06
GPS	HIGH AM	LEAF OFF	5	280287	3.75853e+06
GPS	HIGH AM	LEAF OFF	5	280292	3.75851e+06
GPS	HIGH AM	LEAF OFF	5	280277	3.75852e+06
GPS	HIGH AM	LEAF OFF	5	280288	3.75851e+06
GPS	HIGH AM	LEAF OFF	5	280294	3.75852e+06
GPS	HIGH AM	LEAF OFF	5	280296	3.75851e+06
GPS	HIGH AM	LEAF OFF	5	280294	3.75851e+06
GPS	HIGH AM	LEAF OFF	5	280297	3.75851e+06
GPS	HIGH AM	LEAF OFF	5	280298	3.75851e+06
GPS	HIGH AM	LEAF OFF	5	280296	3.75851e+06
GPS	HIGH AM	LEAF OFF	5	280296	3.7585e+06
GPS	HIGH AM	LEAF OFF	6	280552	3.75857e+06
GPS	HIGH AM	LEAF OFF	6	280556	3.75857e+06
GPS	HIGH AM	LEAF OFF	6	280554	3.75857e+06
GPS	HIGH AM	LEAF OFF	6	280557	3.75857e+06
GPS	HIGH AM	LEAF OFF	6	280552	3.75857e+06
GPS	HIGH AM	LEAF OFF	6	280551	3.75857e+06
GPS	HIGH AM	LEAF OFF	6	280557	3.75857e+06
GPS	HIGH AM	LEAF OFF	6	280551	3.75857e+06
GPS	HIGH AM	LEAF OFF	6	280561	3.75856e+06
GPS	HIGH AM	LEAF OFF	6	280557	3.75857e+06
GPS	HIGH AM	LEAF OFF	6	280559	3.75857e+06
GPS	HIGH AM	LEAF OFF	6	280557	3.75857e+06
GPS	HIGH AM	LEAF OFF	6	280556	3.75856e+06
GPS	HIGH AM	LEAF OFF	6	280559	3.75857e+06
GPS	HIGH AM	LEAF OFF	6	280556	3.75857e+06
GPS	HIGH AM	LEAF OFF	6	280559	3.75857e+06
GPS	HIGH AM	LEAF OFF	6	280556	3.75857e+06
GPS	HIGH AM	LEAF OFF	6	280554	3.75857e+06
GPS	HIGH AM	LEAF OFF	6	280558	3.75857e+06
GPS	HIGH AM	LEAF OFF	6	280556	3.75857e+06
WIFI	HIGH AM	LEAF OFF	1	280452	3.75839e+06
WIFI	HIGH AM	LEAF OFF	1	280460	3.75839e+06
WIFI	HIGH AM	LEAF OFF	1	280445	3.75839e+06
WIFI	HIGH AM	LEAF OFF	1	280438	3.75838e+06
WIFI	HIGH AM	LEAF OFF	1	280467	3.75839e+06
WIFI	HIGH AM	LEAF OFF	1	280450	3.75839e+06
WIFI	HIGH AM	LEAF OFF	1	280455	3.75839e+06
WIFI	HIGH AM	LEAF OFF	1	280449	3.75839e+06
WIFI	HIGH AM	LEAF OFF	1	280446	3.7584e+06
WIFI	HIGH AM	LEAF OFF	1	280462	3.75839e+06
WIFI	HIGH AM	LEAF OFF	1	280460	3.75839e+06
WIFI	HIGH AM	LEAF OFF	1	280457	3.75839e+06
WIFI	HIGH AM	LEAF OFF	1	280461	3.75839e+06
WIFI	HIGH AM	LEAF OFF	1	280463	3.75839e+06
WIFI	HIGH AM	LEAF OFF	1	280452	3.75839e+06
WIFI	HIGH AM	LEAF OFF	1	280453	3.75839e+06
WIFI	HIGH AM	LEAF OFF	1	280441	3.75839e+06
WIFI	HIGH AM	LEAF OFF	1	280458	3.75839e+06
WIFI	HIGH AM	LEAF OFF	1	280456	3.75839e+06
WIFI	HIGH AM	LEAF OFF	1	280456	3.75839e+06
WIFI	HIGH AM	LEAF OFF	2	280519	3.75856e+06
WIFI	HIGH AM	LEAF OFF	2	280516	3.75856e+06
WIFI	HIGH AM	LEAF OFF	2	280509	3.75856e+06
WIFI	HIGH AM	LEAF OFF	2	280520	3.75855e+06
WIFI	HIGH AM	LEAF OFF	2	280509	3.75856e+06
WIFI	HIGH AM	LEAF OFF	2	280508	3.75856e+06
WIFI	HIGH AM	LEAF OFF	2	280531	3.75856e+06
WIFI	HIGH AM	LEAF OFF	2	280498	3.75856e+06
WIFI	HIGH AM	LEAF OFF	2	280507	3.75856e+06
WIFI	HIGH AM	LEAF OFF	2	280516	3.75856e+06
WIFI	HIGH AM	LEAF OFF	2	280515	3.75856e+06
WIFI	HIGH AM	LEAF OFF	2	280520	3.75857e+06
WIFI	HIGH AM	LEAF OFF	2	280518	3.75856e+06
WIFI	HIGH AM	LEAF OFF	2	280518	3.75857e+06
WIFI	HIGH AM	LEAF OFF	2	280514	3.75856e+06
WIFI	HIGH AM	LEAF OFF	2	280515	3.75856e+06
WIFI	HIGH AM	LEAF OFF	2	280518	3.75856e+06
WIFI	HIGH AM	LEAF OFF	2	280517	3.75856e+06
WIFI	HIGH AM	LEAF OFF	2	280515	3.75856e+06
WIFI	HIGH AM	LEAF OFF	2	280516	3.75856e+06
WIFI	HIGH AM	LEAF OFF	3	280351	3.7583e+06
WIFI	HIGH AM	LEAF OFF	3	280352	3.7583e+06
WIFI	HIGH AM	LEAF OFF	3	280351	3.75831e+06
WIFI	HIGH AM	LEAF OFF	3	280346	3.7583e+06
WIFI	HIGH AM	LEAF OFF	3	280358	3.75831e+06
WIFI	HIGH AM	LEAF OFF	3	280348	3.75829e+06
WIFI	HIGH AM	LEAF OFF	3	280355	3.75831e+06
WIFI	HIGH AM	LEAF OFF	3	280344	3.75829e+06
WIFI	HIGH AM	LEAF OFF	3	280356	3.7583e+06
WIFI	HIGH AM	LEAF OFF	3	280345	3.75829e+06
WIFI	HIGH AM	LEAF OFF	3	280353	3.7583e+06
WIFI	HIGH AM	LEAF OFF	3	280354	3.7583e+06
WIFI	HIGH AM	LEAF OFF	3	280352	3.75829e+06
WIFI	HIGH AM	LEAF OFF	3	280357	3.7583e+06
WIFI	HIGH AM	LEAF OFF	3	280344	3.75829e+06
WIFI	HIGH AM	LEAF OFF	3	280348	3.75829e+06
WIFI	HIGH AM	LEAF OFF	3	280352	3.7583e+06
WIFI	HIGH AM	LEAF OFF	3	280351	3.7583e+06
WIFI	HIGH AM	LEAF OFF	3	280352	3.75829e+06
WIFI	HIGH AM	LEAF OFF	3	280349	3.75829e+06
WIFI	HIGH AM	LEAF OFF	4	280433	3.75825e+06
WIFI	HIGH AM	LEAF OFF	4	280428	3.75826e+06
WIFI	HIGH AM	LEAF OFF	4	280422	3.75825e+06
WIFI	HIGH AM	LEAF OFF	4	280434	3.75825e+06
WIFI	HIGH AM	LEAF OFF	4	280431	3.75825e+06
WIFI	HIGH AM	LEAF OFF	4	280429	3.75825e+06
WIFI	HIGH AM	LEAF OFF	4	280431	3.75826e+06
WIFI	HIGH AM	LEAF OFF	4	280425	3.75824e+06
WIFI	HIGH AM	LEAF OFF	4	280438	3.75826e+06
WIFI	HIGH AM	LEAF OFF	4	280432	3.75826e+06
WIFI	HIGH AM	LEAF OFF	4	280436	3.75825e+06
WIFI	HIGH AM	LEAF OFF	4	280438	3.75826e+06
WIFI	HIGH AM	LEAF OFF	4	280429	3.75825e+06
WIFI	HIGH AM	LEAF OFF	4	280443	3.75828e+06
WIFI	HIGH AM	LEAF OFF	4	280432	3.75825e+06
WIFI	HIGH AM	LEAF OFF	4	280432	3.75826e+06
WIFI	HIGH AM	LEAF OFF	4	280431	3.75825e+06
WIFI	HIGH AM	LEAF OFF	4	280441	3.75826e+06
WIFI	HIGH AM	LEAF OFF	4	280435	3.75825e+06
WIFI	HIGH AM	LEAF OFF	4	280434	3.75825e+06
WIFI	HIGH AM	LEAF OFF	5	280281	3.75851e+06
WIFI	HIGH AM	LEAF OFF	5	280283	3.75853e+06
WIFI	HIGH AM	LEAF OFF	5	280291	3.7585e+06
WIFI	HIGH AM	LEAF OFF	5	280273	3.75852e+06
WIFI	HIGH AM	LEAF OFF	5	280288	3.7585e+06
WIFI	HIGH AM	LEAF OFF	5	280275	3.75853e+06
WIFI	HIGH AM	LEAF OFF	5	280289	3.7585e+06
WIFI	HIGH AM	LEAF OFF	5	280285	3.75852e+06
WIFI	HIGH AM	LEAF OFF	5	280291	3.7585e+06
WIFI	HIGH AM	LEAF OFF	5	280300	3.75852e+06
WIFI	HIGH AM	LEAF OFF	5	280292	3.75851e+06
WIFI	HIGH AM	LEAF OFF	5	280286	3.75852e+06
WIFI	HIGH AM	LEAF OFF	5	280288	3.75851e+06
WIFI	HIGH AM	LEAF OFF	5	280291	3.75852e+06
WIFI	HIGH AM	LEAF OFF	5	280296	3.75851e+06
WIFI	HIGH AM	LEAF OFF	5	280295	3.75851e+06
WIFI	HIGH AM	LEAF OFF	5	280297	3.75851e+06
WIFI	HIGH AM	LEAF OFF	5	280296	3.75851e+06
WIFI	HIGH AM	LEAF OFF	5	280294	3.75851e+06
WIFI	HIGH AM	LEAF OFF	5	280292	3.75851e+06
WIFI	HIGH AM	LEAF OFF	6	280552	3.75857e+06
WIFI	HIGH AM	LEAF OFF	6	280560	3.75856e+06
WIFI	HIGH AM	LEAF OFF	6	280554	3.75857e+06
WIFI	HIGH AM	LEAF OFF	6	280554	3.75857e+06
WIFI	HIGH AM	LEAF OFF	6	280556	3.75856e+06
WIFI	HIGH AM	LEAF OFF	6	280544	3.75857e+06
WIFI	HIGH AM	LEAF OFF	6	280552	3.75857e+06
WIFI	HIGH AM	LEAF OFF	6	280568	3.75857e+06
WIFI	HIGH AM	LEAF OFF	6	280547	3.75857e+06
WIFI	HIGH AM	LEAF OFF	6	280560	3.75856e+06
WIFI	HIGH AM	LEAF OFF	6	280559	3.75857e+06
WIFI	HIGH AM	LEAF OFF	6	280555	3.75857e+06
WIFI	HIGH AM	LEAF OFF	6	280555	3.75856e+06
WIFI	HIGH AM	LEAF OFF	6	280556	3.75857e+06
WIFI	HIGH AM	LEAF OFF	6	280556	3.75857e+06
WIFI	HIGH AM	LEAF OFF	6	280555	3.75856e+06
WIFI	HIGH AM	LEAF OFF	6	280556	3.75857e+06
WIFI	HIGH AM	LEAF OFF	6	280555	3.75857e+06
WIFI	HIGH AM	LEAF OFF	6	280556	3.75857e+06
WIFI	HIGH AM	LEAF OFF	6	280556	3.75857e+06
GPS	HIGH PM	LEAF OFF	1	280450	3.7584e+06
GPS	HIGH PM	LEAF OFF	1	280460	3.75839e+06
GPS	HIGH PM	LEAF OFF	1	280458	3.75839e+06
GPS	HIGH PM	LEAF OFF	1	280460	3.75839e+06
GPS	HIGH PM	LEAF OFF	1	280459	3.75839e+06
GPS	HIGH PM	LEAF OFF	1	280461	3.75839e+06
GPS	HIGH PM	LEAF OFF	1	280459	3.75838e+06
GPS	HIGH PM	LEAF OFF	1	280466	3.75838e+06
GPS	HIGH PM	LEAF OFF	1	280461	3.75839e+06
GPS	HIGH PM	LEAF OFF	1	280462	3.75839e+06
GPS	HIGH PM	LEAF OFF	1	280462	3.75839e+06
GPS	HIGH PM	LEAF OFF	1	280459	3.75839e+06
GPS	HIGH PM	LEAF OFF	1	280470	3.75839e+06
GPS	HIGH PM	LEAF OFF	1	280454	3.7584e+06
GPS	HIGH PM	LEAF OFF	1	280459	3.75839e+06
GPS	HIGH PM	LEAF OFF	1	280450	3.75841e+06
GPS	HIGH PM	LEAF OFF	1	280460	3.75839e+06
GPS	HIGH PM	LEAF OFF	1	280458	3.75839e+06
GPS	HIGH PM	LEAF OFF	1	280461	3.75839e+06
GPS	HIGH PM	LEAF OFF	1	280459	3.75839e+06
GPS	HIGH PM	LEAF OFF	2	280517	3.75856e+06
GPS	HIGH PM	LEAF OFF	2	280513	3.75856e+06
GPS	HIGH PM	LEAF OFF	2	280517	3.75856e+06
GPS	HIGH PM	LEAF OFF	2	280516	3.75856e+06
GPS	HIGH PM	LEAF OFF	2	280516	3.75856e+06
GPS	HIGH PM	LEAF OFF	2	280514	3.75856e+06
GPS	HIGH PM	LEAF OFF	2	280519	3.75856e+06
GPS	HIGH PM	LEAF OFF	2	280519	3.75856e+06
GPS	HIGH PM	LEAF OFF	2	280516	3.75856e+06
GPS	HIGH PM	LEAF OFF	2	280516	3.75856e+06
GPS	HIGH PM	LEAF OFF	2	280516	3.75856e+06
GPS	HIGH PM	LEAF OFF	2	280516	3.75856e+06
GPS	HIGH PM	LEAF OFF	2	280516	3.75856e+06
GPS	HIGH PM	LEAF OFF	2	280513	3.75856e+06
GPS	HIGH PM	LEAF OFF	2	280515	3.75856e+06
GPS	HIGH PM	LEAF OFF	2	280517	3.75856e+06
GPS	HIGH PM	LEAF OFF	2	280515	3.75856e+06
GPS	HIGH PM	LEAF OFF	2	280516	3.75856e+06
GPS	HIGH PM	LEAF OFF	2	280518	3.75856e+06
GPS	HIGH PM	LEAF OFF	2	280517	3.75856e+06
GPS	HIGH PM	LEAF OFF	3	280357	3.7583e+06
GPS	HIGH PM	LEAF OFF	3	280348	3.75829e+06
GPS	HIGH PM	LEAF OFF	3	280361	3.7583e+06
GPS	HIGH PM	LEAF OFF	3	280353	3.75829e+06
GPS	HIGH PM	LEAF OFF	3	280353	3.75829e+06
GPS	HIGH PM	LEAF OFF	3	280353	3.75832e+06
GPS	HIGH PM	LEAF OFF	3	280357	3.7583e+06
GPS	HIGH PM	LEAF OFF	3	280350	3.75829e+06
GPS	HIGH PM	LEAF OFF	3	280353	3.75827e+06
GPS	HIGH PM	LEAF OFF	3	280352	3.75829e+06
GPS	HIGH PM	LEAF OFF	3	280356	3.7583e+06
GPS	HIGH PM	LEAF OFF	3	280356	3.75829e+06
GPS	HIGH PM	LEAF OFF	3	280351	3.7583e+06
GPS	HIGH PM	LEAF OFF	3	280362	3.75831e+06
GPS	HIGH PM	LEAF OFF	3	280349	3.75829e+06
GPS	HIGH PM	LEAF OFF	3	280352	3.7583e+06
GPS	HIGH PM	LEAF OFF	3	280352	3.75829e+06
GPS	HIGH PM	LEAF OFF	3	280350	3.7583e+06
GPS	HIGH PM	LEAF OFF	3	280356	3.75829e+06
GPS	HIGH PM	LEAF OFF	3	280351	3.75829e+06
GPS	HIGH PM	LEAF OFF	4	280435	3.75826e+06
GPS	HIGH PM	LEAF OFF	4	280434	3.75825e+06
GPS	HIGH PM	LEAF OFF	4	280430	3.75825e+06
GPS	HIGH PM	LEAF OFF	4	280431	3.75826e+06
GPS	HIGH PM	LEAF OFF	4	280430	3.75826e+06
GPS	HIGH PM	LEAF OFF	4	280430	3.75825e+06
GPS	HIGH PM	LEAF OFF	4	280436	3.75825e+06
GPS	HIGH PM	LEAF OFF	4	280429	3.75825e+06
GPS	HIGH PM	LEAF OFF	4	280431	3.75826e+06
GPS	HIGH PM	LEAF OFF	4	280436	3.75825e+06
GPS	HIGH PM	LEAF OFF	4	280431	3.75825e+06
GPS	HIGH PM	LEAF OFF	4	280437	3.75826e+06
GPS	HIGH PM	LEAF OFF	4	280420	3.75827e+06
GPS	HIGH PM	LEAF OFF	4	280429	3.75826e+06
GPS	HIGH PM	LEAF OFF	4	280426	3.75826e+06
GPS	HIGH PM	LEAF OFF	4	280434	3.75826e+06
GPS	HIGH PM	LEAF OFF	4	280435	3.75825e+06
GPS	HIGH PM	LEAF OFF	4	280433	3.75825e+06
GPS	HIGH PM	LEAF OFF	4	280435	3.75826e+06
GPS	HIGH PM	LEAF OFF	4	280436	3.75825e+06
GPS	HIGH PM	LEAF OFF	5	280293	3.75853e+06
GPS	HIGH PM	LEAF OFF	5	280288	3.7585e+06
GPS	HIGH PM	LEAF OFF	5	280296	3.75851e+06
GPS	HIGH PM	LEAF OFF	5	280293	3.75851e+06
GPS	HIGH PM	LEAF OFF	5	280295	3.75851e+06
GPS	HIGH PM	LEAF OFF	5	280294	3.75851e+06
GPS	HIGH PM	LEAF OFF	5	280285	3.75852e+06
GPS	HIGH PM	LEAF OFF	5	280297	3.75851e+06
GPS	HIGH PM	LEAF OFF	5	280296	3.75851e+06
GPS	HIGH PM	LEAF OFF	5	280286	3.75852e+06
GPS	HIGH PM	LEAF OFF	5	280297	3.75851e+06
GPS	HIGH PM	LEAF OFF	5	280291	3.75851e+06
GPS	HIGH PM	LEAF OFF	5	280300	3.75851e+06
GPS	HIGH PM	LEAF OFF	5	280297	3.75851e+06
GPS	HIGH PM	LEAF OFF	5	280295	3.75851e+06
GPS	HIGH PM	LEAF OFF	5	280296	3.75851e+06
GPS	HIGH PM	LEAF OFF	5	280287	3.75852e+06
GPS	HIGH PM	LEAF OFF	5	280281	3.75852e+06
GPS	HIGH PM	LEAF OFF	5	280293	3.75851e+06
GPS	HIGH PM	LEAF OFF	5	280294	3.75851e+06
GPS	HIGH PM	LEAF OFF	6	280557	3.75856e+06
GPS	HIGH PM	LEAF OFF	6	280558	3.75857e+06
GPS	HIGH PM	LEAF OFF	6	280555	3.75857e+06
GPS	HIGH PM	LEAF OFF	6	280559	3.75857e+06
GPS	HIGH PM	LEAF OFF	6	280555	3.75857e+06
GPS	HIGH PM	LEAF OFF	6	280551	3.75857e+06
GPS	HIGH PM	LEAF OFF	6	280557	3.75857e+06
GPS	HIGH PM	LEAF OFF	6	280557	3.75857e+06
GPS	HIGH PM	LEAF OFF	6	280559	3.75857e+06
GPS	HIGH PM	LEAF OFF	6	280557	3.75857e+06
GPS	HIGH PM	LEAF OFF	6	280558	3.75857e+06
GPS	HIGH PM	LEAF OFF	6	280556	3.75857e+06
GPS	HIGH PM	LEAF OFF	6	280556	3.75857e+06
GPS	HIGH PM	LEAF OFF	6	280557	3.75857e+06
GPS	HIGH PM	LEAF OFF	6	280554	3.75857e+06
GPS	HIGH PM	LEAF OFF	6	280555	3.75857e+06
GPS	HIGH PM	LEAF OFF	6	280555	3.75857e+06
GPS	HIGH PM	LEAF OFF	6	280555	3.75857e+06
GPS	HIGH PM	LEAF OFF	6	280555	3.75857e+06
GPS	HIGH PM	LEAF OFF	6	280555	3.75857e+06
WIFI	HIGH PM	LEAF OFF	1	280448	3.7584e+06
WIFI	HIGH PM	LEAF OFF	1	280454	3.75838e+06
WIFI	HIGH PM	LEAF OFF	1	280458	3.75839e+06
WIFI	HIGH PM	LEAF OFF	1	280458	3.75838e+06
WIFI	HIGH PM	LEAF OFF	1	280458	3.75839e+06
WIFI	HIGH PM	LEAF OFF	1	280459	3.75839e+06
WIFI	HIGH PM	LEAF OFF	1	280459	3.75838e+06
WIFI	HIGH PM	LEAF OFF	1	280466	3.75838e+06
WIFI	HIGH PM	LEAF OFF	1	280460	3.75839e+06
WIFI	HIGH PM	LEAF OFF	1	280461	3.75839e+06
WIFI	HIGH PM	LEAF OFF	1	280458	3.75839e+06
WIFI	HIGH PM	LEAF OFF	1	280454	3.75839e+06
WIFI	HIGH PM	LEAF OFF	1	280457	3.75839e+06
WIFI	HIGH PM	LEAF OFF	1	280452	3.7584e+06
WIFI	HIGH PM	LEAF OFF	1	280459	3.75839e+06
WIFI	HIGH PM	LEAF OFF	1	280448	3.7584e+06
WIFI	HIGH PM	LEAF OFF	1	280455	3.75839e+06
WIFI	HIGH PM	LEAF OFF	1	280457	3.75839e+06
WIFI	HIGH PM	LEAF OFF	1	280459	3.75839e+06
WIFI	HIGH PM	LEAF OFF	1	280456	3.75839e+06
WIFI	HIGH PM	LEAF OFF	2	280516	3.75856e+06
WIFI	HIGH PM	LEAF OFF	2	280512	3.75856e+06
WIFI	HIGH PM	LEAF OFF	2	280516	3.75856e+06
WIFI	HIGH PM	LEAF OFF	2	280515	3.75856e+06
WIFI	HIGH PM	LEAF OFF	2	280516	3.75856e+06
WIFI	HIGH PM	LEAF OFF	2	280516	3.75856e+06
WIFI	HIGH PM	LEAF OFF	2	280518	3.75856e+06
WIFI	HIGH PM	LEAF OFF	2	280517	3.75856e+06
WIFI	HIGH PM	LEAF OFF	2	280515	3.75856e+06
WIFI	HIGH PM	LEAF OFF	2	280515	3.75856e+06
WIFI	HIGH PM	LEAF OFF	2	280518	3.75856e+06
WIFI	HIGH PM	LEAF OFF	2	280517	3.75856e+06
WIFI	HIGH PM	LEAF OFF	2	280516	3.75856e+06
WIFI	HIGH PM	LEAF OFF	2	280513	3.75856e+06
WIFI	HIGH PM	LEAF OFF	2	280515	3.75856e+06
WIFI	HIGH PM	LEAF OFF	2	280516	3.75856e+06
WIFI	HIGH PM	LEAF OFF	2	280514	3.75856e+06
WIFI	HIGH PM	LEAF OFF	2	280515	3.75856e+06
WIFI	HIGH PM	LEAF OFF	2	280518	3.75856e+06
WIFI	HIGH PM	LEAF OFF	2	280518	3.75856e+06
WIFI	HIGH PM	LEAF OFF	3	280355	3.7583e+06
WIFI	HIGH PM	LEAF OFF	3	280346	3.75829e+06
WIFI	HIGH PM	LEAF OFF	3	280357	3.7583e+06
WIFI	HIGH PM	LEAF OFF	3	280352	3.75829e+06
WIFI	HIGH PM	LEAF OFF	3	280351	3.7583e+06
WIFI	HIGH PM	LEAF OFF	3	280351	3.7583e+06
WIFI	HIGH PM	LEAF OFF	3	280357	3.7583e+06
WIFI	HIGH PM	LEAF OFF	3	280351	3.75829e+06
WIFI	HIGH PM	LEAF OFF	3	280354	3.75828e+06
WIFI	HIGH PM	LEAF OFF	3	280350	3.75829e+06
WIFI	HIGH PM	LEAF OFF	3	280355	3.7583e+06
WIFI	HIGH PM	LEAF OFF	3	280353	3.75829e+06
WIFI	HIGH PM	LEAF OFF	3	280351	3.7583e+06
WIFI	HIGH PM	LEAF OFF	3	280356	3.7583e+06
WIFI	HIGH PM	LEAF OFF	3	280349	3.75829e+06
WIFI	HIGH PM	LEAF OFF	3	280348	3.75829e+06
WIFI	HIGH PM	LEAF OFF	3	280350	3.75829e+06
WIFI	HIGH PM	LEAF OFF	3	280348	3.75829e+06
WIFI	HIGH PM	LEAF OFF	3	280355	3.75829e+06
WIFI	HIGH PM	LEAF OFF	3	280354	3.7583e+06
WIFI	HIGH PM	LEAF OFF	4	280435	3.75826e+06
WIFI	HIGH PM	LEAF OFF	4	280429	3.75826e+06
WIFI	HIGH PM	LEAF OFF	4	280433	3.75826e+06
WIFI	HIGH PM	LEAF OFF	4	280435	3.75826e+06
WIFI	HIGH PM	LEAF OFF	4	280432	3.75826e+06
WIFI	HIGH PM	LEAF OFF	4	280429	3.75825e+06
WIFI	HIGH PM	LEAF OFF	4	280432	3.75826e+06
WIFI	HIGH PM	LEAF OFF	4	280432	3.75825e+06
WIFI	HIGH PM	LEAF OFF	4	280431	3.75826e+06
WIFI	HIGH PM	LEAF OFF	4	280432	3.75826e+06
WIFI	HIGH PM	LEAF OFF	4	280432	3.75825e+06
WIFI	HIGH PM	LEAF OFF	4	280433	3.75826e+06
WIFI	HIGH PM	LEAF OFF	4	280425	3.75826e+06
WIFI	HIGH PM	LEAF OFF	4	280428	3.75826e+06
WIFI	HIGH PM	LEAF OFF	4	280427	3.75826e+06
WIFI	HIGH PM	LEAF OFF	4	280432	3.75826e+06
WIFI	HIGH PM	LEAF OFF	4	280435	3.75825e+06
WIFI	HIGH PM	LEAF OFF	4	280432	3.75826e+06
WIFI	HIGH PM	LEAF OFF	4	280433	3.75826e+06
WIFI	HIGH PM	LEAF OFF	4	280436	3.75826e+06
WIFI	HIGH PM	LEAF OFF	5	280288	3.75852e+06
WIFI	HIGH PM	LEAF OFF	5	280285	3.7585e+06
WIFI	HIGH PM	LEAF OFF	5	280293	3.75852e+06
WIFI	HIGH PM	LEAF OFF	5	280290	3.75851e+06
WIFI	HIGH PM	LEAF OFF	5	280295	3.75851e+06
WIFI	HIGH PM	LEAF OFF	5	280294	3.75851e+06
WIFI	HIGH PM	LEAF OFF	5	280290	3.7585e+06
WIFI	HIGH PM	LEAF OFF	5	280296	3.75851e+06
WIFI	HIGH PM	LEAF OFF	5	280290	3.75851e+06
WIFI	HIGH PM	LEAF OFF	5	280287	3.75852e+06
WIFI	HIGH PM	LEAF OFF	5	280290	3.75851e+06
WIFI	HIGH PM	LEAF OFF	5	280288	3.75851e+06
WIFI	HIGH PM	LEAF OFF	5	280292	3.75851e+06
WIFI	HIGH PM	LEAF OFF	5	280293	3.75851e+06
WIFI	HIGH PM	LEAF OFF	5	280293	3.75851e+06
WIFI	HIGH PM	LEAF OFF	5	280292	3.75851e+06
WIFI	HIGH PM	LEAF OFF	5	280290	3.75852e+06
WIFI	HIGH PM	LEAF OFF	5	280282	3.75852e+06
WIFI	HIGH PM	LEAF OFF	5	280293	3.75851e+06
WIFI	HIGH PM	LEAF OFF	5	280292	3.75851e+06
WIFI	HIGH PM	LEAF OFF	6	280556	3.75857e+06
WIFI	HIGH PM	LEAF OFF	6	280568	3.75856e+06
WIFI	HIGH PM	LEAF OFF	6	280555	3.75857e+06
WIFI	HIGH PM	LEAF OFF	6	280556	3.75857e+06
WIFI	HIGH PM	LEAF OFF	6	280555	3.75857e+06
WIFI	HIGH PM	LEAF OFF	6	280553	3.75857e+06
WIFI	HIGH PM	LEAF OFF	6	280556	3.75857e+06
WIFI	HIGH PM	LEAF OFF	6	280555	3.75857e+06
WIFI	HIGH PM	LEAF OFF	6	280559	3.75857e+06
WIFI	HIGH PM	LEAF OFF	6	280557	3.75857e+06
WIFI	HIGH PM	LEAF OFF	6	280557	3.75857e+06
WIFI	HIGH PM	LEAF OFF	6	280558	3.75857e+06
WIFI	HIGH PM	LEAF OFF	6	280556	3.75857e+06
WIFI	HIGH PM	LEAF OFF	6	280555	3.75857e+06
WIFI	HIGH PM	LEAF OFF	6	280555	3.75857e+06
WIFI	HIGH PM	LEAF OFF	6	280555	3.75857e+06
WIFI	HIGH PM	LEAF OFF	6	280555	3.75857e+06
WIFI	HIGH PM	LEAF OFF	6	280556	3.75857e+06
WIFI	HIGH PM	LEAF OFF	6	280555	3.75857e+06
WIFI	HIGH PM	LEAF OFF	6	280556	3.75857e+06
GPS	LOW AM	LEAF OFF	1	280452	3.75837e+06
GPS	LOW AM	LEAF OFF	1	280457	3.75838e+06
GPS	LOW AM	LEAF OFF	1	280452	3.75839e+06
GPS	LOW AM	LEAF OFF	1	280459	3.75839e+06
GPS	LOW AM	LEAF OFF	1	280466	3.75838e+06
GPS	LOW AM	LEAF OFF	1	280451	3.75839e+06
GPS	LOW AM	LEAF OFF	1	280464	3.75839e+06
GPS	LOW AM	LEAF OFF	1	280428	3.7584e+06
GPS	LOW AM	LEAF OFF	1	280459	3.75839e+06
GPS	LOW AM	LEAF OFF	1	280448	3.75841e+06
GPS	LOW AM	LEAF OFF	1	280456	3.7584e+06
GPS	LOW AM	LEAF OFF	1	280453	3.75839e+06
GPS	LOW AM	LEAF OFF	1	280453	3.75839e+06
GPS	LOW AM	LEAF OFF	1	280443	3.7584e+06
GPS	LOW AM	LEAF OFF	1	280467	3.7584e+06
GPS	LOW AM	LEAF OFF	1	280458	3.75839e+06
GPS	LOW AM	LEAF OFF	1	280457	3.75839e+06
GPS	LOW AM	LEAF OFF	1	280460	3.75839e+06
GPS	LOW AM	LEAF OFF	1	280462	3.75839e+06
GPS	LOW AM	LEAF OFF	1	280462	3.75839e+06
WIFI	LOW AM	LEAF OFF	1	280458	3.75838e+06
WIFI	LOW AM	LEAF OFF	1	280467	3.7584e+06
WIFI	LOW AM	LEAF OFF	1	280458	3.75839e+06
WIFI	LOW AM	LEAF OFF	1	280458	3.75839e+06
WIFI	LOW AM	LEAF OFF	1	280466	3.75838e+06
WIFI	LOW AM	LEAF OFF	1	280446	3.75839e+06
WIFI	LOW AM	LEAF OFF	1	280464	3.75839e+06
WIFI	LOW AM	LEAF OFF	1	280432	3.7584e+06
WIFI	LOW AM	LEAF OFF	1	280459	3.75839e+06
WIFI	LOW AM	LEAF OFF	1	280446	3.75839e+06
WIFI	LOW AM	LEAF OFF	1	280452	3.7584e+06
WIFI	LOW AM	LEAF OFF	1	280453	3.75839e+06
WIFI	LOW AM	LEAF OFF	1	280451	3.75839e+06
WIFI	LOW AM	LEAF OFF	1	280443	3.7584e+06
WIFI	LOW AM	LEAF OFF	1	280462	3.75839e+06
WIFI	LOW AM	LEAF OFF	1	280458	3.75839e+06
WIFI	LOW AM	LEAF OFF	1	280457	3.75839e+06
WIFI	LOW AM	LEAF OFF	1	280460	3.75839e+06
WIFI	LOW AM	LEAF OFF	1	280462	3.75839e+06
WIFI	LOW AM	LEAF OFF	1	280461	3.75839e+06
GPS	LOW AM	LEAF OFF	2	280517	3.75856e+06
GPS	LOW AM	LEAF OFF	2	280517	3.75856e+06
GPS	LOW AM	LEAF OFF	2	280513	3.75857e+06
GPS	LOW AM	LEAF OFF	2	280515	3.75856e+06
GPS	LOW AM	LEAF OFF	2	280516	3.75856e+06
GPS	LOW AM	LEAF OFF	2	280514	3.75856e+06
GPS	LOW AM	LEAF OFF	2	280518	3.75857e+06
GPS	LOW AM	LEAF OFF	2	280517	3.75856e+06
GPS	LOW AM	LEAF OFF	2	280514	3.75856e+06
GPS	LOW AM	LEAF OFF	2	280516	3.75856e+06
GPS	LOW AM	LEAF OFF	2	280515	3.75856e+06
GPS	LOW AM	LEAF OFF	2	280516	3.75856e+06
GPS	LOW AM	LEAF OFF	2	280520	3.75856e+06
GPS	LOW AM	LEAF OFF	2	280515	3.75856e+06
GPS	LOW AM	LEAF OFF	2	280516	3.75856e+06
GPS	LOW AM	LEAF OFF	2	280517	3.75856e+06
GPS	LOW AM	LEAF OFF	2	280515	3.75856e+06
GPS	LOW AM	LEAF OFF	2	280516	3.75856e+06
GPS	LOW AM	LEAF OFF	2	280517	3.75856e+06
GPS	LOW AM	LEAF OFF	2	280516	3.75856e+06
WIFI	LOW AM	LEAF OFF	2	280513	3.75857e+06
WIFI	LOW AM	LEAF OFF	2	280517	3.75856e+06
WIFI	LOW AM	LEAF OFF	2	280515	3.75856e+06
WIFI	LOW AM	LEAF OFF	2	280515	3.75856e+06
WIFI	LOW AM	LEAF OFF	2	280516	3.75857e+06
WIFI	LOW AM	LEAF OFF	2	280515	3.75856e+06
WIFI	LOW AM	LEAF OFF	2	280517	3.75857e+06
WIFI	LOW AM	LEAF OFF	2	280514	3.75856e+06
WIFI	LOW AM	LEAF OFF	2	280514	3.75856e+06
WIFI	LOW AM	LEAF OFF	2	280516	3.75856e+06
WIFI	LOW AM	LEAF OFF	2	280515	3.75856e+06
WIFI	LOW AM	LEAF OFF	2	280515	3.75856e+06
WIFI	LOW AM	LEAF OFF	2	280520	3.75856e+06
WIFI	LOW AM	LEAF OFF	2	280515	3.75856e+06
WIFI	LOW AM	LEAF OFF	2	280516	3.75856e+06
WIFI	LOW AM	LEAF OFF	2	280517	3.75856e+06
WIFI	LOW AM	LEAF OFF	2	280515	3.75856e+06
WIFI	LOW AM	LEAF OFF	2	280516	3.75856e+06
WIFI	LOW AM	LEAF OFF	2	280519	3.75856e+06
WIFI	LOW AM	LEAF OFF	2	280516	3.75856e+06
GPS	LOW AM	LEAF OFF	3	280354	3.75829e+06
GPS	LOW AM	LEAF OFF	3	280353	3.75829e+06
GPS	LOW AM	LEAF OFF	3	280338	3.75833e+06
GPS	LOW AM	LEAF OFF	3	280352	3.7583e+06
GPS	LOW AM	LEAF OFF	3	280351	3.75829e+06
GPS	LOW AM	LEAF OFF	3	280354	3.75829e+06
GPS	LOW AM	LEAF OFF	3	280347	3.75829e+06
GPS	LOW AM	LEAF OFF	3	280357	3.7583e+06
GPS	LOW AM	LEAF OFF	3	280351	3.7583e+06
GPS	LOW AM	LEAF OFF	3	280350	3.75829e+06
GPS	LOW AM	LEAF OFF	3	280347	3.7583e+06
GPS	LOW AM	LEAF OFF	3	280346	3.7583e+06
GPS	LOW AM	LEAF OFF	3	280349	3.75829e+06
GPS	LOW AM	LEAF OFF	3	280360	3.75833e+06
GPS	LOW AM	LEAF OFF	3	280356	3.7583e+06
GPS	LOW AM	LEAF OFF	3	280353	3.75829e+06
GPS	LOW AM	LEAF OFF	3	280351	3.7583e+06
GPS	LOW AM	LEAF OFF	3	280358	3.7583e+06
GPS	LOW AM	LEAF OFF	3	280352	3.75829e+06
GPS	LOW AM	LEAF OFF	3	280348	3.7583e+06
WIFI	LOW AM	LEAF OFF	3	280353	3.7583e+06
WIFI	LOW AM	LEAF OFF	3	280360	3.7583e+06
WIFI	LOW AM	LEAF OFF	3	280343	3.7583e+06
WIFI	LOW AM	LEAF OFF	3	280352	3.7583e+06
WIFI	LOW AM	LEAF OFF	3	280348	3.75831e+06
WIFI	LOW AM	LEAF OFF	3	280353	3.75829e+06
WIFI	LOW AM	LEAF OFF	3	280347	3.75829e+06
WIFI	LOW AM	LEAF OFF	3	280355	3.7583e+06
WIFI	LOW AM	LEAF OFF	3	280350	3.7583e+06
WIFI	LOW AM	LEAF OFF	3	280350	3.75829e+06
WIFI	LOW AM	LEAF OFF	3	280351	3.7583e+06
WIFI	LOW AM	LEAF OFF	3	280350	3.75829e+06
WIFI	LOW AM	LEAF OFF	3	280359	3.75832e+06
WIFI	LOW AM	LEAF OFF	3	280351	3.7583e+06
WIFI	LOW AM	LEAF OFF	3	280355	3.75829e+06
WIFI	LOW AM	LEAF OFF	3	280352	3.7583e+06
WIFI	LOW AM	LEAF OFF	3	280355	3.7583e+06
WIFI	LOW AM	LEAF OFF	3	280352	3.75829e+06
WIFI	LOW AM	LEAF OFF	3	280348	3.7583e+06
WIFI	LOW AM	LEAF OFF	3	280349	3.7583e+06
GPS	LOW AM	LEAF OFF	4	280434	3.75826e+06
GPS	LOW AM	LEAF OFF	4	280437	3.75825e+06
GPS	LOW AM	LEAF OFF	4	280428	3.75827e+06
GPS	LOW AM	LEAF OFF	4	280435	3.75825e+06
GPS	LOW AM	LEAF OFF	4	280422	3.75825e+06
GPS	LOW AM	LEAF OFF	4	280419	3.75826e+06
GPS	LOW AM	LEAF OFF	4	280438	3.75826e+06
GPS	LOW AM	LEAF OFF	4	280433	3.75825e+06
GPS	LOW AM	LEAF OFF	4	280431	3.75825e+06
GPS	LOW AM	LEAF OFF	4	280434	3.75826e+06
GPS	LOW AM	LEAF OFF	4	280436	3.75826e+06
GPS	LOW AM	LEAF OFF	4	280436	3.75826e+06
GPS	LOW AM	LEAF OFF	4	280433	3.75824e+06
GPS	LOW AM	LEAF OFF	4	280435	3.75826e+06
GPS	LOW AM	LEAF OFF	4	280435	3.75825e+06
GPS	LOW AM	LEAF OFF	4	280434	3.75826e+06
GPS	LOW AM	LEAF OFF	4	280438	3.75825e+06
GPS	LOW AM	LEAF OFF	4	280434	3.75825e+06
GPS	LOW AM	LEAF OFF	4	280436	3.75826e+06
WIFI	LOW AM	LEAF OFF	4	280434	3.75826e+06
WIFI	LOW AM	LEAF OFF	4	280435	3.75826e+06
WIFI	LOW AM	LEAF OFF	4	280425	3.75825e+06
WIFI	LOW AM	LEAF OFF	4	280420	3.75826e+06
WIFI	LOW AM	LEAF OFF	4	280434	3.75825e+06
WIFI	LOW AM	LEAF OFF	4	280422	3.75825e+06
WIFI	LOW AM	LEAF OFF	4	280422	3.75826e+06
WIFI	LOW AM	LEAF OFF	4	280438	3.75826e+06
WIFI	LOW AM	LEAF OFF	4	280431	3.75826e+06
WIFI	LOW AM	LEAF OFF	4	280430	3.75825e+06
WIFI	LOW AM	LEAF OFF	4	280435	3.75825e+06
WIFI	LOW AM	LEAF OFF	4	280434	3.75826e+06
WIFI	LOW AM	LEAF OFF	4	280434	3.75825e+06
WIFI	LOW AM	LEAF OFF	4	280432	3.75826e+06
WIFI	LOW AM	LEAF OFF	4	280433	3.75826e+06
WIFI	LOW AM	LEAF OFF	4	280435	3.75826e+06
WIFI	LOW AM	LEAF OFF	4	280433	3.75825e+06
WIFI	LOW AM	LEAF OFF	4	280432	3.75826e+06
WIFI	LOW AM	LEAF OFF	4	280436	3.75826e+06
GPS	LOW AM	LEAF OFF	5	280279	3.75852e+06
GPS	LOW AM	LEAF OFF	5	280283	3.75854e+06
GPS	LOW AM	LEAF OFF	5	280294	3.75851e+06
GPS	LOW AM	LEAF OFF	5	280292	3.75851e+06
GPS	LOW AM	LEAF OFF	5	280293	3.75851e+06
GPS	LOW AM	LEAF OFF	5	280288	3.75851e+06
GPS	LOW AM	LEAF OFF	5	280290	3.75851e+06
GPS	LOW AM	LEAF OFF	5	280296	3.75851e+06
GPS	LOW AM	LEAF OFF	5	280296	3.75851e+06
GPS	LOW AM	LEAF OFF	5	280293	3.75851e+06
GPS	LOW AM	LEAF OFF	5	280281	3.75852e+06
GPS	LOW AM	LEAF OFF	5	280295	3.75854e+06
GPS	LOW AM	LEAF OFF	5	280273	3.75852e+06
GPS	LOW AM	LEAF OFF	5	280299	3.75851e+06
GPS	LOW AM	LEAF OFF	5	280287	3.75851e+06
GPS	LOW AM	LEAF OFF	5	280296	3.75851e+06
GPS	LOW AM	LEAF OFF	5	280295	3.75851e+06
GPS	LOW AM	LEAF OFF	5	280280	3.75851e+06
GPS	LOW AM	LEAF OFF	5	280295	3.75851e+06
GPS	LOW AM	LEAF OFF	5	280292	3.75851e+06
WIFI	LOW AM	LEAF OFF	5	280281	3.75852e+06
WIFI	LOW AM	LEAF OFF	5	280291	3.75854e+06
WIFI	LOW AM	LEAF OFF	5	280286	3.75853e+06
WIFI	LOW AM	LEAF OFF	5	280294	3.75851e+06
WIFI	LOW AM	LEAF OFF	5	280285	3.75851e+06
WIFI	LOW AM	LEAF OFF	5	280293	3.75851e+06
WIFI	LOW AM	LEAF OFF	5	280288	3.75851e+06
WIFI	LOW AM	LEAF OFF	5	280286	3.75851e+06
WIFI	LOW AM	LEAF OFF	5	280294	3.75851e+06
WIFI	LOW AM	LEAF OFF	5	280295	3.75851e+06
WIFI	LOW AM	LEAF OFF	5	280288	3.75851e+06
WIFI	LOW AM	LEAF OFF	5	280287	3.75853e+06
WIFI	LOW AM	LEAF OFF	5	280277	3.75851e+06
WIFI	LOW AM	LEAF OFF	5	280291	3.7585e+06
WIFI	LOW AM	LEAF OFF	5	280289	3.75851e+06
WIFI	LOW AM	LEAF OFF	5	280296	3.75851e+06
WIFI	LOW AM	LEAF OFF	5	280295	3.75851e+06
WIFI	LOW AM	LEAF OFF	5	280279	3.75851e+06
WIFI	LOW AM	LEAF OFF	5	280294	3.75851e+06
WIFI	LOW AM	LEAF OFF	5	280292	3.75851e+06
GPS	LOW AM	LEAF OFF	6	280553	3.75857e+06
GPS	LOW AM	LEAF OFF	6	280560	3.75857e+06
GPS	LOW AM	LEAF OFF	6	280555	3.75857e+06
GPS	LOW AM	LEAF OFF	6	280559	3.75857e+06
GPS	LOW AM	LEAF OFF	6	280557	3.75857e+06
GPS	LOW AM	LEAF OFF	6	280556	3.75857e+06
GPS	LOW AM	LEAF OFF	6	280559	3.75857e+06
GPS	LOW AM	LEAF OFF	6	280556	3.75857e+06
GPS	LOW AM	LEAF OFF	6	280557	3.75857e+06
GPS	LOW AM	LEAF OFF	6	280554	3.75857e+06
GPS	LOW AM	LEAF OFF	6	280553	3.75857e+06
GPS	LOW AM	LEAF OFF	6	280551	3.75857e+06
GPS	LOW AM	LEAF OFF	6	280558	3.75857e+06
GPS	LOW AM	LEAF OFF	6	280557	3.75856e+06
GPS	LOW AM	LEAF OFF	6	280554	3.75857e+06
GPS	LOW AM	LEAF OFF	6	280556	3.75857e+06
GPS	LOW AM	LEAF OFF	6	280555	3.75857e+06
GPS	LOW AM	LEAF OFF	6	280555	3.75857e+06
GPS	LOW AM	LEAF OFF	6	280556	3.75857e+06
GPS	LOW AM	LEAF OFF	6	280555	3.75857e+06
WIFI	LOW AM	LEAF OFF	6	280553	3.75857e+06
WIFI	LOW AM	LEAF OFF	6	280559	3.75857e+06
WIFI	LOW AM	LEAF OFF	6	280557	3.75857e+06
WIFI	LOW AM	LEAF OFF	6	280559	3.75856e+06
WIFI	LOW AM	LEAF OFF	6	280559	3.75857e+06
WIFI	LOW AM	LEAF OFF	6	280555	3.75857e+06
WIFI	LOW AM	LEAF OFF	6	280556	3.75857e+06
WIFI	LOW AM	LEAF OFF	6	280557	3.75857e+06
WIFI	LOW AM	LEAF OFF	6	280555	3.75857e+06
WIFI	LOW AM	LEAF OFF	6	280555	3.75857e+06
WIFI	LOW AM	LEAF OFF	6	280554	3.75857e+06
WIFI	LOW AM	LEAF OFF	6	280552	3.75857e+06
WIFI	LOW AM	LEAF OFF	6	280557	3.75856e+06
WIFI	LOW AM	LEAF OFF	6	280557	3.75856e+06
WIFI	LOW AM	LEAF OFF	6	280554	3.75857e+06
WIFI	LOW AM	LEAF OFF	6	280556	3.75857e+06
WIFI	LOW AM	LEAF OFF	6	280555	3.75857e+06
WIFI	LOW AM	LEAF OFF	6	280555	3.75857e+06
WIFI	LOW AM	LEAF OFF	6	280552	3.75856e+06
WIFI	LOW AM	LEAF OFF	6	280555	3.75857e+06
GPS	LOW PM	LEAF OFF	1	280456	3.75838e+06
GPS	LOW PM	LEAF OFF	1	280460	3.75839e+06
GPS	LOW PM	LEAF OFF	1	280462	3.75839e+06
GPS	LOW PM	LEAF OFF	1	280458	3.75839e+06
GPS	LOW PM	LEAF OFF	1	280459	3.75839e+06
GPS	LOW PM	LEAF OFF	1	280433	3.75842e+06
GPS	LOW PM	LEAF OFF	1	280430	3.7584e+06
GPS	LOW PM	LEAF OFF	1	280461	3.75839e+06
GPS	LOW PM	LEAF OFF	1	280462	3.75839e+06
GPS	LOW PM	LEAF OFF	1	280461	3.75839e+06
GPS	LOW PM	LEAF OFF	1	280462	3.75838e+06
GPS	LOW PM	LEAF OFF	1	280461	3.75839e+06
GPS	LOW PM	LEAF OFF	1	280459	3.75839e+06
GPS	LOW PM	LEAF OFF	1	280443	3.7584e+06
GPS	LOW PM	LEAF OFF	1	280462	3.75839e+06
GPS	LOW PM	LEAF OFF	1	280459	3.75839e+06
GPS	LOW PM	LEAF OFF	1	280460	3.75839e+06
GPS	LOW PM	LEAF OFF	1	280455	3.75839e+06
GPS	LOW PM	LEAF OFF	1	280460	3.75839e+06
GPS	LOW PM	LEAF OFF	1	280461	3.75839e+06
GPS	LOW PM	LEAF OFF	2	280517	3.75856e+06
GPS	LOW PM	LEAF OFF	2	280520	3.75856e+06
GPS	LOW PM	LEAF OFF	2	280516	3.75856e+06
GPS	LOW PM	LEAF OFF	2	280517	3.75856e+06
GPS	LOW PM	LEAF OFF	2	280514	3.75856e+06
GPS	LOW PM	LEAF OFF	2	280516	3.75856e+06
GPS	LOW PM	LEAF OFF	2	280516	3.75856e+06
GPS	LOW PM	LEAF OFF	2	280515	3.75856e+06
GPS	LOW PM	LEAF OFF	2	280517	3.75856e+06
GPS	LOW PM	LEAF OFF	2	280519	3.75856e+06
GPS	LOW PM	LEAF OFF	2	280517	3.75856e+06
GPS	LOW PM	LEAF OFF	2	280517	3.75856e+06
GPS	LOW PM	LEAF OFF	2	280518	3.75856e+06
GPS	LOW PM	LEAF OFF	2	280517	3.75856e+06
GPS	LOW PM	LEAF OFF	2	280515	3.75856e+06
GPS	LOW PM	LEAF OFF	2	280515	3.75856e+06
GPS	LOW PM	LEAF OFF	2	280516	3.75856e+06
GPS	LOW PM	LEAF OFF	2	280517	3.75856e+06
GPS	LOW PM	LEAF OFF	2	280515	3.75856e+06
GPS	LOW PM	LEAF OFF	2	280518	3.75856e+06
GPS	LOW PM	LEAF OFF	3	280355	3.7583e+06
GPS	LOW PM	LEAF OFF	3	280385	3.75829e+06
GPS	LOW PM	LEAF OFF	3	280350	3.7583e+06
GPS	LOW PM	LEAF OFF	3	280349	3.75831e+06
GPS	LOW PM	LEAF OFF	3	280351	3.7583e+06
GPS	LOW PM	LEAF OFF	3	280346	3.75829e+06
GPS	LOW PM	LEAF OFF	3	280347	3.75831e+06
GPS	LOW PM	LEAF OFF	3	280349	3.75829e+06
GPS	LOW PM	LEAF OFF	3	280348	3.7583e+06
GPS	LOW PM	LEAF OFF	3	280363	3.75831e+06
GPS	LOW PM	LEAF OFF	3	280353	3.75829e+06
GPS	LOW PM	LEAF OFF	3	280354	3.75829e+06
GPS	LOW PM	LEAF OFF	3	280351	3.75829e+06
GPS	LOW PM	LEAF OFF	3	280352	3.7583e+06
GPS	LOW PM	LEAF OFF	3	280367	3.75831e+06
GPS	LOW PM	LEAF OFF	3	280354	3.7583e+06
GPS	LOW PM	LEAF OFF	3	280358	3.7583e+06
GPS	LOW PM	LEAF OFF	3	280353	3.75829e+06
GPS	LOW PM	LEAF OFF	3	280352	3.7583e+06
GPS	LOW PM	LEAF OFF	3	280347	3.75829e+06
GPS	LOW PM	LEAF OFF	4	280424	3.75825e+06
GPS	LOW PM	LEAF OFF	4	280432	3.75826e+06
GPS	LOW PM	LEAF OFF	4	280424	3.75826e+06
GPS	LOW PM	LEAF OFF	4	280433	3.75825e+06
GPS	LOW PM	LEAF OFF	4	280433	3.75825e+06
GPS	LOW PM	LEAF OFF	4	280432	3.75825e+06
GPS	LOW PM	LEAF OFF	4	280417	3.75825e+06
GPS	LOW PM	LEAF OFF	4	280433	3.75826e+06
GPS	LOW PM	LEAF OFF	4	280434	3.75825e+06
GPS	LOW PM	LEAF OFF	4	280431	3.75826e+06
GPS	LOW PM	LEAF OFF	4	280434	3.75825e+06
GPS	LOW PM	LEAF OFF	4	280435	3.75825e+06
GPS	LOW PM	LEAF OFF	4	280437	3.75825e+06
GPS	LOW PM	LEAF OFF	4	280437	3.75825e+06
GPS	LOW PM	LEAF OFF	4	280431	3.75825e+06
GPS	LOW PM	LEAF OFF	4	280436	3.75826e+06
GPS	LOW PM	LEAF OFF	4	280438	3.75825e+06
GPS	LOW PM	LEAF OFF	4	280436	3.75826e+06
GPS	LOW PM	LEAF OFF	4	280436	3.75825e+06
GPS	LOW PM	LEAF OFF	4	280433	3.75826e+06
GPS	LOW PM	LEAF OFF	5	280297	3.75851e+06
GPS	LOW PM	LEAF OFF	5	280297	3.75851e+06
GPS	LOW PM	LEAF OFF	5	280297	3.75851e+06
GPS	LOW PM	LEAF OFF	5	280297	3.75851e+06
GPS	LOW PM	LEAF OFF	5	280296	3.75851e+06
GPS	LOW PM	LEAF OFF	5	280272	3.75853e+06
GPS	LOW PM	LEAF OFF	5	280297	3.75851e+06
GPS	LOW PM	LEAF OFF	5	280297	3.75851e+06
GPS	LOW PM	LEAF OFF	5	280298	3.75851e+06
GPS	LOW PM	LEAF OFF	5	280300	3.75851e+06
GPS	LOW PM	LEAF OFF	5	280295	3.75851e+06
GPS	LOW PM	LEAF OFF	5	280293	3.75851e+06
GPS	LOW PM	LEAF OFF	5	280293	3.75851e+06
GPS	LOW PM	LEAF OFF	5	280298	3.75851e+06
GPS	LOW PM	LEAF OFF	5	280297	3.75851e+06
GPS	LOW PM	LEAF OFF	5	280296	3.7585e+06
GPS	LOW PM	LEAF OFF	5	280280	3.75851e+06
GPS	LOW PM	LEAF OFF	5	280293	3.75851e+06
GPS	LOW PM	LEAF OFF	5	280289	3.75852e+06
GPS	LOW PM	LEAF OFF	5	280298	3.75851e+06
GPS	LOW PM	LEAF OFF	6	280561	3.75857e+06
GPS	LOW PM	LEAF OFF	6	280560	3.75857e+06
GPS	LOW PM	LEAF OFF	6	280557	3.75857e+06
GPS	LOW PM	LEAF OFF	6	280558	3.75857e+06
GPS	LOW PM	LEAF OFF	6	280557	3.75857e+06
GPS	LOW PM	LEAF OFF	6	280556	3.75857e+06
GPS	LOW PM	LEAF OFF	6	280559	3.75857e+06
GPS	LOW PM	LEAF OFF	6	280558	3.75857e+06
GPS	LOW PM	LEAF OFF	6	280558	3.75857e+06
GPS	LOW PM	LEAF OFF	6	280558	3.75857e+06
GPS	LOW PM	LEAF OFF	6	280553	3.75857e+06
GPS	LOW PM	LEAF OFF	6	280557	3.75857e+06
GPS	LOW PM	LEAF OFF	6	280557	3.75856e+06
GPS	LOW PM	LEAF OFF	6	280556	3.75857e+06
GPS	LOW PM	LEAF OFF	6	280557	3.75857e+06
GPS	LOW PM	LEAF OFF	6	280556	3.75857e+06
GPS	LOW PM	LEAF OFF	6	280555	3.75857e+06
GPS	LOW PM	LEAF OFF	6	280558	3.75857e+06
GPS	LOW PM	LEAF OFF	6	280552	3.75857e+06
GPS	LOW PM	LEAF OFF	6	280555	3.75857e+06
WIFI	LOW PM	LEAF OFF	1	280456	3.75838e+06
WIFI	LOW PM	LEAF OFF	1	280457	3.75839e+06
WIFI	LOW PM	LEAF OFF	1	280459	3.75839e+06
WIFI	LOW PM	LEAF OFF	1	280458	3.75839e+06
WIFI	LOW PM	LEAF OFF	1	280459	3.75839e+06
WIFI	LOW PM	LEAF OFF	1	280442	3.7584e+06
WIFI	LOW PM	LEAF OFF	1	280431	3.7584e+06
WIFI	LOW PM	LEAF OFF	1	280461	3.75839e+06
WIFI	LOW PM	LEAF OFF	1	280459	3.75839e+06
WIFI	LOW PM	LEAF OFF	1	280460	3.75839e+06
WIFI	LOW PM	LEAF OFF	1	280462	3.75838e+06
WIFI	LOW PM	LEAF OFF	1	280458	3.75839e+06
WIFI	LOW PM	LEAF OFF	1	280459	3.75839e+06
WIFI	LOW PM	LEAF OFF	1	280450	3.7584e+06
WIFI	LOW PM	LEAF OFF	1	280461	3.75839e+06
WIFI	LOW PM	LEAF OFF	1	280455	3.75839e+06
WIFI	LOW PM	LEAF OFF	1	280460	3.75839e+06
WIFI	LOW PM	LEAF OFF	1	280451	3.7584e+06
WIFI	LOW PM	LEAF OFF	1	280459	3.75839e+06
WIFI	LOW PM	LEAF OFF	1	280461	3.75839e+06
WIFI	LOW PM	LEAF OFF	2	280517	3.75856e+06
WIFI	LOW PM	LEAF OFF	2	280520	3.75856e+06
WIFI	LOW PM	LEAF OFF	2	280516	3.75856e+06
WIFI	LOW PM	LEAF OFF	2	280516	3.75856e+06
WIFI	LOW PM	LEAF OFF	2	280514	3.75856e+06
WIFI	LOW PM	LEAF OFF	2	280516	3.75856e+06
WIFI	LOW PM	LEAF OFF	2	280516	3.75856e+06
WIFI	LOW PM	LEAF OFF	2	280515	3.75856e+06
WIFI	LOW PM	LEAF OFF	2	280517	3.75856e+06
WIFI	LOW PM	LEAF OFF	2	280519	3.75856e+06
WIFI	LOW PM	LEAF OFF	2	280517	3.75856e+06
WIFI	LOW PM	LEAF OFF	2	280517	3.75856e+06
WIFI	LOW PM	LEAF OFF	2	280518	3.75856e+06
WIFI	LOW PM	LEAF OFF	2	280515	3.75856e+06
WIFI	LOW PM	LEAF OFF	2	280515	3.75856e+06
WIFI	LOW PM	LEAF OFF	2	280515	3.75856e+06
WIFI	LOW PM	LEAF OFF	2	280516	3.75856e+06
WIFI	LOW PM	LEAF OFF	2	280515	3.75856e+06
WIFI	LOW PM	LEAF OFF	2	280514	3.75856e+06
WIFI	LOW PM	LEAF OFF	2	280517	3.75856e+06
WIFI	LOW PM	LEAF OFF	3	280353	3.7583e+06
WIFI	LOW PM	LEAF OFF	3	280353	3.75829e+06
WIFI	LOW PM	LEAF OFF	3	280350	3.7583e+06
WIFI	LOW PM	LEAF OFF	3	280350	3.75831e+06
WIFI	LOW PM	LEAF OFF	3	280350	3.7583e+06
WIFI	LOW PM	LEAF OFF	3	280346	3.75829e+06
WIFI	LOW PM	LEAF OFF	3	280347	3.75831e+06
WIFI	LOW PM	LEAF OFF	3	280349	3.75829e+06
WIFI	LOW PM	LEAF OFF	3	280348	3.7583e+06
WIFI	LOW PM	LEAF OFF	3	280366	3.7583e+06
WIFI	LOW PM	LEAF OFF	3	280353	3.75829e+06
WIFI	LOW PM	LEAF OFF	3	280351	3.75829e+06
WIFI	LOW PM	LEAF OFF	3	280351	3.75829e+06
WIFI	LOW PM	LEAF OFF	3	280352	3.7583e+06
WIFI	LOW PM	LEAF OFF	3	280362	3.75831e+06
WIFI	LOW PM	LEAF OFF	3	280350	3.75829e+06
WIFI	LOW PM	LEAF OFF	3	280355	3.7583e+06
WIFI	LOW PM	LEAF OFF	3	280349	3.75829e+06
WIFI	LOW PM	LEAF OFF	3	280351	3.7583e+06
WIFI	LOW PM	LEAF OFF	3	280347	3.75829e+06
WIFI	LOW PM	LEAF OFF	4	280431	3.75825e+06
WIFI	LOW PM	LEAF OFF	4	280433	3.75824e+06
WIFI	LOW PM	LEAF OFF	4	280422	3.75826e+06
WIFI	LOW PM	LEAF OFF	4	280435	3.75826e+06
WIFI	LOW PM	LEAF OFF	4	280431	3.75826e+06
WIFI	LOW PM	LEAF OFF	4	280427	3.75825e+06
WIFI	LOW PM	LEAF OFF	4	280417	3.75825e+06
WIFI	LOW PM	LEAF OFF	4	280434	3.75826e+06
WIFI	LOW PM	LEAF OFF	4	280434	3.75826e+06
WIFI	LOW PM	LEAF OFF	4	280432	3.75826e+06
WIFI	LOW PM	LEAF OFF	4	280434	3.75826e+06
WIFI	LOW PM	LEAF OFF	4	280435	3.75826e+06
WIFI	LOW PM	LEAF OFF	4	280435	3.75826e+06
WIFI	LOW PM	LEAF OFF	4	280436	3.75826e+06
WIFI	LOW PM	LEAF OFF	4	280431	3.75825e+06
WIFI	LOW PM	LEAF OFF	4	280436	3.75826e+06
WIFI	LOW PM	LEAF OFF	4	280433	3.75825e+06
WIFI	LOW PM	LEAF OFF	4	280434	3.75826e+06
WIFI	LOW PM	LEAF OFF	4	280432	3.75825e+06
WIFI	LOW PM	LEAF OFF	4	280433	3.75826e+06
WIFI	LOW PM	LEAF OFF	5	280294	3.75851e+06
WIFI	LOW PM	LEAF OFF	5	280294	3.75851e+06
WIFI	LOW PM	LEAF OFF	5	280295	3.75851e+06
WIFI	LOW PM	LEAF OFF	5	280297	3.75851e+06
WIFI	LOW PM	LEAF OFF	5	280295	3.75851e+06
WIFI	LOW PM	LEAF OFF	5	280274	3.75853e+06
WIFI	LOW PM	LEAF OFF	5	280296	3.75851e+06
WIFI	LOW PM	LEAF OFF	5	280295	3.75851e+06
WIFI	LOW PM	LEAF OFF	5	280296	3.75851e+06
WIFI	LOW PM	LEAF OFF	5	280294	3.75851e+06
WIFI	LOW PM	LEAF OFF	5	280289	3.75852e+06
WIFI	LOW PM	LEAF OFF	5	280290	3.75851e+06
WIFI	LOW PM	LEAF OFF	5	280290	3.75851e+06
WIFI	LOW PM	LEAF OFF	5	280295	3.75851e+06
WIFI	LOW PM	LEAF OFF	5	280297	3.75851e+06
WIFI	LOW PM	LEAF OFF	5	280290	3.75851e+06
WIFI	LOW PM	LEAF OFF	5	280279	3.75851e+06
WIFI	LOW PM	LEAF OFF	5	280290	3.75851e+06
WIFI	LOW PM	LEAF OFF	5	280294	3.75852e+06
WIFI	LOW PM	LEAF OFF	5	280298	3.75851e+06
WIFI	LOW PM	LEAF OFF	6	280553	3.75857e+06
WIFI	LOW PM	LEAF OFF	6	280559	3.75857e+06
WIFI	LOW PM	LEAF OFF	6	280556	3.75857e+06
WIFI	LOW PM	LEAF OFF	6	280558	3.75857e+06
WIFI	LOW PM	LEAF OFF	6	280555	3.75857e+06
WIFI	LOW PM	LEAF OFF	6	280555	3.75857e+06
WIFI	LOW PM	LEAF OFF	6	280556	3.75857e+06
WIFI	LOW PM	LEAF OFF	6	280557	3.75857e+06
WIFI	LOW PM	LEAF OFF	6	280558	3.75857e+06
WIFI	LOW PM	LEAF OFF	6	280556	3.75857e+06
WIFI	LOW PM	LEAF OFF	6	280553	3.75857e+06
WIFI	LOW PM	LEAF OFF	6	280556	3.75857e+06
WIFI	LOW PM	LEAF OFF	6	280557	3.75856e+06
WIFI	LOW PM	LEAF OFF	6	280555	3.75857e+06
WIFI	LOW PM	LEAF OFF	6	280557	3.75857e+06
WIFI	LOW PM	LEAF OFF	6	280556	3.75857e+06
WIFI	LOW PM	LEAF OFF	6	280555	3.75857e+06
WIFI	LOW PM	LEAF OFF	6	280556	3.75857e+06
WIFI	LOW PM	LEAF OFF	6	280553	3.75857e+06
WIFI	LOW PM	LEAF OFF	6	280554	3.75857e+06
