# Supplementary material for: Smartphone GPS accuracy study in an urban environment
Source: PLoS One. 2019 Jul 18;14(7):e0219890. doi: 10.1371/journal.pone.0219890 (PMC6638960; doi:10.1371/journal.pone.0219890)
Supplement: S2 Data — (XLSX) [file pone.0219890.s002.xlsx]

## Sheet: ALL GPS WIFI
TIME	COND	POINT	DISTANCE (M) GPS	DISTANCE (M) WIFI	Temp (deg F)	Pressure	WS (mph)	Humidity (%)	Condition
HIGH AM	LEAF ON	1	5.88253	5.88253	76	29.98	3.5	79	Clear
HIGH AM	LEAF ON	1	10.17	11.8073	65	30.12	3.5	68	Clear
HIGH AM	LEAF ON	1	4.78196	4.36925	72	29.96	5.8	76	Partly Cloudy
HIGH AM	LEAF ON	1	2.26345	14.9679	74	30.03	4.6	85	Clear
HIGH AM	LEAF ON	1	6.3532	12.0061	72	30.07	6.9	87	Clear
HIGH AM	LEAF ON	1	11.7945	11.7945	65	30.46	6.9	81	Clear
HIGH AM	LEAF ON	1	1.66211	3.45602	69	30.17	3.5	90	Clear
HIGH AM	LEAF ON	1	2.56819	2.56819	54	30.38	4.6	75	Clear
HIGH AM	LEAF ON	1	8.8069	8.8069	56	30.34	4.6	80	Clear
HIGH AM	LEAF ON	1	5.47	6.16446	65	30.3	0	58	Clear
HIGH AM	LEAF ON	1	7.97693	5.60919	65	30.3	0	58	Clear
HIGH AM	LEAF ON	1	2.49341	5.0274	51	29.91	0	100	Clear
HIGH AM	LEAF ON	1	1.36701	3.54917	57	29.92	8.1	81	Clear
HIGH AM	LEAF ON	1	5.66079	5.66079	61	29.92	11.5	70	Clear
HIGH AM	LEAF ON	1	2.4508	2.4508	49	30.04	0	71	Clear
HIGH AM	LEAF ON	1	9.59492	9.59492	49	30.04	0	71	Clear
HIGH AM	LEAF ON	1	17.8173	8.04301	55	30.04	4.6	55	Clear
HIGH AM	LEAF ON	1	6.02404	10.7811	53	30.18	3.5	77	Clear
HIGH AM	LEAF ON	2	2.99396	3.48067	76	29.98	3.5	79	Clear
HIGH AM	LEAF ON	2	2.74532	2.95246	65	30.12	3.5	68	Clear
HIGH AM	LEAF ON	2	2.6487	1.85488	72	29.96	5.8	76	Partly Cloudy
HIGH AM	LEAF ON	2	0.948503	0.948503	74	30.03	4.6	85	Clear
HIGH AM	LEAF ON	2	0.718461	1.566	77	30.07	4.6	77	Clear
HIGH AM	LEAF ON	2	2.50429	1.28545	77	30.07	4.6	77	Clear
HIGH AM	LEAF ON	2	3.94679	3.94679	72	30.07	6.9	87	Clear
HIGH AM	LEAF ON	2	1.50685	1.53925	65	30.46	6.9	81	Clear
HIGH AM	LEAF ON	2	0.946488	1.37131	69	30.17	3.5	90	Clear
HIGH AM	LEAF ON	2	4.51281	3.68048	54	30.38	4.6	75	Clear
HIGH AM	LEAF ON	2	3.22051	3.22051	56	30.34	4.6	80	Clear
HIGH AM	LEAF ON	2	2.22611	2.22611	65	30.3	0	58	Clear
HIGH AM	LEAF ON	2	1.76447	2.25204	65	30.3	0	58	Clear
HIGH AM	LEAF ON	2	1.2515	1.49165	51	29.91	0	100	Clear
HIGH AM	LEAF ON	2	1.97392	2.11683	57	29.92	8.1	81	Clear
HIGH AM	LEAF ON	2	1.73649	0.551893	61	29.92	11.5	70	Clear
HIGH AM	LEAF ON	2	4.50731	5.93802	49	30.04	0	71	Clear
HIGH AM	LEAF ON	2	3.05661	4.15777	49	30.04	0	71	Clear
HIGH AM	LEAF ON	2	1.12936	1.02475	55	30.04	4.6	55	Clear
HIGH AM	LEAF ON	2	2.67194	4.34048	53	30.18	3.5	77	Clear
HIGH AM	LEAF ON	3	23.8119	16.6046	76	29.98	3.5	79	Clear
HIGH AM	LEAF ON	3	9.52024	9.57369	65	30.12	3.5	68	Clear
HIGH AM	LEAF ON	3	8.04871	7.72315	72	29.96	5.8	76	Partly Cloudy
HIGH AM	LEAF ON	3	5.05761	5.58382	74	30.03	4.6	85	Clear
HIGH AM	LEAF ON	3	9.02501	9.02501	77	30.07	4.6	77	Clear
HIGH AM	LEAF ON	3	8.22351	10.6657	77	30.07	4.6	77	Clear
HIGH AM	LEAF ON	3	2.70747	2.70747	72	30.07	6.9	87	Clear
HIGH AM	LEAF ON	3	4.37548	4.37548	65	30.46	6.9	81	Clear
HIGH AM	LEAF ON	3	30.258	15.6732	69	30.17	3.5	90	Clear
HIGH AM	LEAF ON	3	16.7807	10.688	54	30.38	4.6	75	Clear
HIGH AM	LEAF ON	3	4.66774	6.63054	56	30.34	4.6	80	Clear
HIGH AM	LEAF ON	3	19.3614	9.09657	65	30.3	0	58	Clear
HIGH AM	LEAF ON	3	4.48465	4.73435	65	30.3	0	58	Clear
HIGH AM	LEAF ON	3	3.72694	3.40237	51	29.91	0	100	Clear
HIGH AM	LEAF ON	3	3.89087	7.50167	57	29.92	8.1	81	Clear
HIGH AM	LEAF ON	3	4.36494	4.71422	61	29.92	11.5	70	Clear
HIGH AM	LEAF ON	3	5.97751	7.77904	49	30.04	0	71	Clear
HIGH AM	LEAF ON	3	2.78074	2.78074	49	30.04	0	71	Clear
HIGH AM	LEAF ON	3	2.99484	3.27719	55	30.04	4.6	55	Clear
HIGH AM	LEAF ON	3	9.66435	9.66435	53	30.18	3.5	77	Clear
HIGH AM	LEAF ON	4	1.52532	1.52532	76	29.98	3.5	79	Clear
HIGH AM	LEAF ON	4	2.98724	2.98724	65	30.12	3.5	68	Clear
HIGH AM	LEAF ON	4	2.91365	2.91365	72	29.96	5.8	76	Partly Cloudy
HIGH AM	LEAF ON	4	4.84112	3.80216	74	30.03	4.6	85	Clear
HIGH AM	LEAF ON	4	3.12926	8.15096	77	30.07	4.6	77	Clear
HIGH AM	LEAF ON	4	4.74626	4.85738	77	30.07	4.6	77	Clear
HIGH AM	LEAF ON	4	3.74932	3.97329	72	30.07	6.9	87	Clear
HIGH AM	LEAF ON	4	15.6842	10.7355	65	30.46	6.9	81	Clear
HIGH AM	LEAF ON	4	3.74196	5.02317	69	30.17	3.5	90	Clear
HIGH AM	LEAF ON	4	6.29432	5.23178	54	30.38	4.6	75	Clear
HIGH AM	LEAF ON	4	1.99636	2.96837	56	30.34	4.6	80	Clear
HIGH AM	LEAF ON	4	2.31457	3.2747	65	30.3	0	58	Clear
HIGH AM	LEAF ON	4	3.81997	7.96607	65	30.3	0	58	Clear
HIGH AM	LEAF ON	4	2.05541	2.77457	51	29.91	0	100	Clear
HIGH AM	LEAF ON	4	2.21134	1.84472	57	29.92	8.1	81	Clear
HIGH AM	LEAF ON	4	3.43793	1.62411	61	29.92	11.5	70	Clear
HIGH AM	LEAF ON	4	7.71886	8.97126	49	30.04	0	71	Clear
HIGH AM	LEAF ON	4	0.521414	5.54362	49	30.04	0	71	Clear
HIGH AM	LEAF ON	4	11.3438	3.46279	55	30.04	4.6	55	Clear
HIGH AM	LEAF ON	4	6.34869	7.86618	53	30.18	3.5	77	Clear
HIGH AM	LEAF ON	5	8.64371	8.60517	76	29.98	3.5	79	Clear
HIGH AM	LEAF ON	5	2.70391	4.20276	65	30.12	3.5	68	Clear
HIGH AM	LEAF ON	5	2.78431	22.6753	72	29.96	5.8	76	Partly Cloudy
HIGH AM	LEAF ON	5	10.9167	10.9167	74	30.03	4.6	85	Clear
HIGH AM	LEAF ON	5	13.8356	12.9584	77	30.07	4.6	77	Clear
HIGH AM	LEAF ON	5	15.7371	2.1425	77	30.07	4.6	77	Clear
HIGH AM	LEAF ON	5	6.94585	19.6338	72	30.07	6.9	87	Clear
HIGH AM	LEAF ON	5	19.0614	14.4556	65	30.46	6.9	81	Clear
HIGH AM	LEAF ON	5	5.51382	3.36934	69	30.17	3.5	90	Clear
HIGH AM	LEAF ON	5	10.8447	13.95	54	30.38	4.6	75	Clear
HIGH AM	LEAF ON	5	3.5575	5.36612	56	30.34	4.6	80	Clear
HIGH AM	LEAF ON	5	6.8411	7.75849	65	30.3	0	58	Clear
HIGH AM	LEAF ON	5	9.54602	11.1122	65	30.3	0	58	Clear
HIGH AM	LEAF ON	5	5.01108	4.02636	51	29.91	0	100	Clear
HIGH AM	LEAF ON	5	6.87378	9.42058	57	29.92	8.1	81	Clear
HIGH AM	LEAF ON	5	6.61457	6.61457	61	29.92	11.5	70	Clear
HIGH AM	LEAF ON	5	7.00691	20.8754	49	30.04	0	71	Clear
HIGH AM	LEAF ON	5	12.9689	12.9689	49	30.04	0	71	Clear
HIGH AM	LEAF ON	5	2.84872	2.84872	55	30.04	4.6	55	Clear
HIGH AM	LEAF ON	5	8.09887	11.6851	53	30.18	3.5	77	Clear
HIGH AM	LEAF ON	6	3.0675	2.41587	76	29.98	3.5	79	Clear
HIGH AM	LEAF ON	6	2.74075	2.74075	65	30.12	3.5	68	Clear
HIGH AM	LEAF ON	6	6.46128	2.68812	72	29.96	5.8	76	Partly Cloudy
HIGH AM	LEAF ON	6	0.710577	22.9393	74	30.03	4.6	85	Clear
HIGH AM	LEAF ON	6	5.23763	4.51633	77	30.07	4.6	77	Clear
HIGH AM	LEAF ON	6	0.757577	1.00854	77	30.07	4.6	77	Clear
HIGH AM	LEAF ON	6	1.70855	1.23904	72	30.07	6.9	87	Clear
HIGH AM	LEAF ON	6	4.36505	7.45037	65	30.46	6.9	81	Clear
HIGH AM	LEAF ON	6	1.19309	0.720998	69	30.17	3.5	90	Clear
HIGH AM	LEAF ON	6	3.55799	2.76605	54	30.38	4.6	75	Clear
HIGH AM	LEAF ON	6	0.891729	0.990866	56	30.34	4.6	80	Clear
HIGH AM	LEAF ON	6	1.55214	1.04046	65	30.3	0	58	Clear
HIGH AM	LEAF ON	6	2.07381	13.4446	65	30.3	0	58	Clear
HIGH AM	LEAF ON	6	1.94908	1.94908	51	29.91	0	100	Clear
HIGH AM	LEAF ON	6	0.62862	0.955735	57	29.92	8.1	81	Clear
HIGH AM	LEAF ON	6	0.808142	0.77379	61	29.92	11.5	70	Clear
HIGH AM	LEAF ON	6	2.81528	3.58603	49	30.04	0	71	Clear
HIGH AM	LEAF ON	6	1.44929	1.44929	49	30.04	0	71	Clear
HIGH AM	LEAF ON	6	4.43078	3.69048	55	30.04	4.6	55	Clear
HIGH AM	LEAF ON	6	3.41127	3.41127	53	30.18	3.5	77	Clear
HIGH PM	LEAF ON	1	10.9777	6.3636	73	30.12	0	44	Partly Cloudy
HIGH PM	LEAF ON	1	2.71501	4.4457	88	29.91	5.8	48	Clear
HIGH PM	LEAF ON	1	6.73375	6.79017	88	29.91	5.8	48	Clear
HIGH PM	LEAF ON	1	7.39189	7.40755	84	30.01	0	49	Clear
HIGH PM	LEAF ON	1	2.52164	8.34119	87	29.98	3.5	46	Clear
HIGH PM	LEAF ON	1	2.8137	5.98098	82	30.09	5.8	79	Mostly Cloudy
HIGH PM	LEAF ON	1	6.83192	6.83192	70	30.3	5.8	36	Clear
HIGH PM	LEAF ON	1	7.72165	7.72165	70	30.3	5.8	36	Clear
HIGH PM	LEAF ON	1	8.23864	3.78861	70	30.28	0	35	Clear
HIGH PM	LEAF ON	1	8.69166	7.14003	70	30.28	0	35	Clear
HIGH PM	LEAF ON	1	7.21955	1.57621	78	30.22	0	30	Clear
HIGH PM	LEAF ON	1	4.48828	4.11333	68	29.88	11.5	39	Clear
HIGH PM	LEAF ON	1	3.49733	2.76449	68	29.88	11.5	39	Clear
HIGH PM	LEAF ON	1	9.75454	9.75454	58	29.94	11.5	46	Clear
HIGH PM	LEAF ON	1	12.7617	8.8424	61	29.88	8.1	41	Clear
HIGH PM	LEAF ON	1	9.15922	8.08543	70	29.92	5.8	36	Clear
HIGH PM	LEAF ON	1	1.92656	7.01296	74	30.09	3.5	38	Clear
HIGH PM	LEAF ON	1	6.59745	4.14847	72	30.15	5.8	44	Clear
HIGH PM	LEAF ON	1	5.23097	3.54908	74	30.13	4.6	41	Clear
HIGH PM	LEAF ON	1	5.74685	5.74685	74	30.13	4.6	41	Clear
HIGH PM	LEAF ON	2	14.0362	8.81949	73	30.12	0	44	Partly Cloudy
HIGH PM	LEAF ON	2	6.20087	5.61739	88	29.91	5.8	48	Clear
HIGH PM	LEAF ON	2	1.05504	1.6141	88	29.91	5.8	48	Clear
HIGH PM	LEAF ON	2	2.69777	3.21479	84	30.01	0	49	Clear
HIGH PM	LEAF ON	2	2.43412	1.69705	87	29.98	3.5	46	Clear
HIGH PM	LEAF ON	2	5.9468	1.82825	82	30.09	5.8	79	Mostly Cloudy
HIGH PM	LEAF ON	2	5.74552	5.08672	70	30.3	5.8	36	Clear
HIGH PM	LEAF ON	2	1.1552	0.895374	70	30.3	5.8	36	Clear
HIGH PM	LEAF ON	2	3.10076	3.70152	70	30.28	0	35	Clear
HIGH PM	LEAF ON	2	1.11267	1.11267	70	30.28	0	35	Clear
HIGH PM	LEAF ON	2	6.64183	6.64183	78	30.22	0	30	Clear
HIGH PM	LEAF ON	2	4.33512	2.7426	68	29.88	11.5	39	Clear
HIGH PM	LEAF ON	2	1.52959	1.26339	68	29.88	11.5	39	Clear
HIGH PM	LEAF ON	2	3.55322	3.55322	58	29.94	11.5	46	Clear
HIGH PM	LEAF ON	2	3.19256	3.19256	61	29.88	8.1	41	Clear
HIGH PM	LEAF ON	2	2.9287	5.61667	70	29.92	5.8	36	Clear
HIGH PM	LEAF ON	2	2.61114	2.61114	74	30.09	3.5	38	Clear
HIGH PM	LEAF ON	2	3.00463	3.00463	72	30.15	5.8	44	Clear
HIGH PM	LEAF ON	2	1.381	2.58925	74	30.13	4.6	41	Clear
HIGH PM	LEAF ON	2	2.78617	2.78617	74	30.13	4.6	41	Clear
HIGH PM	LEAF ON	3	6.3372	10.0348	73	30.12	0	44	Partly Cloudy
HIGH PM	LEAF ON	3	2.49671	6.17753	88	29.91	5.8	48	Clear
HIGH PM	LEAF ON	3	9.09055	3.71331	88	29.91	5.8	48	Clear
HIGH PM	LEAF ON	3	15.3021	10.7711	84	30.01	0	49	Clear
HIGH PM	LEAF ON	3	13.9112	9.31269	87	29.98	3.5	46	Clear
HIGH PM	LEAF ON	3	5.85853	6.39338	82	30.09	5.8	79	Mostly Cloudy
HIGH PM	LEAF ON	3	7.17385	7.17385	70	30.3	5.8	36	Clear
HIGH PM	LEAF ON	3	12.3053	10.09	70	30.3	5.8	36	Clear
HIGH PM	LEAF ON	3	16.3388	12.1133	70	30.28	0	35	Clear
HIGH PM	LEAF ON	3	3.43663	7.5007	70	30.28	0	35	Clear
HIGH PM	LEAF ON	3	6.90871	4.34997	78	30.22	0	30	Clear
HIGH PM	LEAF ON	3	5.28526	3.55127	68	29.88	11.5	39	Clear
HIGH PM	LEAF ON	3	15.2	9.53902	68	29.88	11.5	39	Clear
HIGH PM	LEAF ON	3	2.97555	2.20438	58	29.94	11.5	46	Clear
HIGH PM	LEAF ON	3	11.0408	6.88021	61	29.88	8.1	41	Clear
HIGH PM	LEAF ON	3	8.13108	8.13108	70	29.92	5.8	36	Clear
HIGH PM	LEAF ON	3	6.78942	6.9913	74	30.09	3.5	38	Clear
HIGH PM	LEAF ON	3	8.95295	4.2405	72	30.15	5.8	44	Clear
HIGH PM	LEAF ON	3	5.92129	5.72914	74	30.13	4.6	41	Clear
HIGH PM	LEAF ON	3	5.51699	2.56951	74	30.13	4.6	41	Clear
HIGH PM	LEAF ON	4	12.808	12.808	73	30.12	0	44	Partly Cloudy
HIGH PM	LEAF ON	4	12.5687	9.51165	88	29.91	5.8	48	Clear
HIGH PM	LEAF ON	4	10.3054	3.29615	88	29.91	5.8	48	Clear
HIGH PM	LEAF ON	4	15.5263	7.6783	84	30.01	0	49	Clear
HIGH PM	LEAF ON	4	9.61975	12.2339	87	29.98	3.5	46	Clear
HIGH PM	LEAF ON	4	2.84995	2.27403	82	30.09	5.8	79	Mostly Cloudy
HIGH PM	LEAF ON	4	11.776	11.776	70	30.3	5.8	36	Clear
HIGH PM	LEAF ON	4	3.82419	3.7507	70	30.3	5.8	36	Clear
HIGH PM	LEAF ON	4	7.0579	7.0579	70	30.28	0	35	Clear
HIGH PM	LEAF ON	4	5.56621	8.72334	70	30.28	0	35	Clear
HIGH PM	LEAF ON	4	2.5995	2.5995	78	30.22	0	30	Clear
HIGH PM	LEAF ON	4	3.86033	6.6221	68	29.88	11.5	39	Clear
HIGH PM	LEAF ON	4	8.6286	8.6286	68	29.88	11.5	39	Clear
HIGH PM	LEAF ON	4	5.55066	3.21291	58	29.94	11.5	46	Clear
HIGH PM	LEAF ON	4	5.7332	5.7332	61	29.88	8.1	41	Clear
HIGH PM	LEAF ON	4	12.5287	11.032	70	29.92	5.8	36	Clear
HIGH PM	LEAF ON	4	5.46241	5.36607	74	30.09	3.5	38	Clear
HIGH PM	LEAF ON	4	5.26574	5.26574	72	30.15	5.8	44	Clear
HIGH PM	LEAF ON	4	9.69039	9.69039	74	30.13	4.6	41	Clear
HIGH PM	LEAF ON	4	4.05667	5.89579	74	30.13	4.6	41	Clear
HIGH PM	LEAF ON	5	41.8344	38.6183	73	30.12	0	44	Partly Cloudy
HIGH PM	LEAF ON	5	20.0373	19.6093	88	29.91	5.8	48	Clear
HIGH PM	LEAF ON	5	35.5536	21.7713	88	29.91	5.8	48	Clear
HIGH PM	LEAF ON	5	5.99001	6.83064	84	30.01	0	49	Clear
HIGH PM	LEAF ON	5	25.0211	24.8596	87	29.98	3.5	46	Clear
HIGH PM	LEAF ON	5	6.52406	7.83994	82	30.09	5.8	79	Mostly Cloudy
HIGH PM	LEAF ON	5	6.41606	2.42473	70	30.3	5.8	36	Clear
HIGH PM	LEAF ON	5	16.1621	12.1662	70	30.3	5.8	36	Clear
HIGH PM	LEAF ON	5	6.66087	2.69732	70	30.28	0	35	Clear
HIGH PM	LEAF ON	5	9.6535	9.90881	70	30.28	0	35	Clear
HIGH PM	LEAF ON	5	2.02663	4.39442	78	30.22	0	30	Clear
HIGH PM	LEAF ON	5	5.78025	5.78025	68	29.88	11.5	39	Clear
HIGH PM	LEAF ON	5	4.20939	3.54968	68	29.88	11.5	39	Clear
HIGH PM	LEAF ON	5	2.07684	2.07684	58	29.94	11.5	46	Clear
HIGH PM	LEAF ON	5	1.13047	1.13047	61	29.88	8.1	41	Clear
HIGH PM	LEAF ON	5	4.61466	4.61466	70	29.92	5.8	36	Clear
HIGH PM	LEAF ON	5	9.84203	9.84203	74	30.09	3.5	38	Clear
HIGH PM	LEAF ON	5	2.89809	2.89809	72	30.15	5.8	44	Clear
HIGH PM	LEAF ON	5	3.24085	4.51788	74	30.13	4.6	41	Clear
HIGH PM	LEAF ON	5	4.16779	1.372	74	30.13	4.6	41	Clear
HIGH PM	LEAF ON	6	1.7642	2.53507	73	30.12	0	44	Partly Cloudy
HIGH PM	LEAF ON	6	5.55595	7.0934	88	29.91	5.8	48	Clear
HIGH PM	LEAF ON	6	8.16855	5.23737	88	29.91	5.8	48	Clear
HIGH PM	LEAF ON	6	2.42172	2.42172	84	30.01	0	49	Clear
HIGH PM	LEAF ON	6	6.34755	10.6461	87	29.98	3.5	46	Clear
HIGH PM	LEAF ON	6	3.45505	3.45505	82	30.09	5.8	79	Mostly Cloudy
HIGH PM	LEAF ON	6	4.26155	3.77336	70	30.3	5.8	36	Clear
HIGH PM	LEAF ON	6	2.35897	2.97645	70	30.3	5.8	36	Clear
HIGH PM	LEAF ON	6	2.40897	3.27903	70	30.28	0	35	Clear
HIGH PM	LEAF ON	6	3.62635	3.62635	70	30.28	0	35	Clear
HIGH PM	LEAF ON	6	2.37681	1.69655	78	30.22	0	30	Clear
HIGH PM	LEAF ON	6	3.82683	4.22978	68	29.88	11.5	39	Clear
HIGH PM	LEAF ON	6	3.65451	3.17822	68	29.88	11.5	39	Clear
HIGH PM	LEAF ON	6	2.33309	2.33309	58	29.94	11.5	46	Clear
HIGH PM	LEAF ON	6	4.5826	4.5826	61	29.88	8.1	41	Clear
HIGH PM	LEAF ON	6	8.20699	4.9085	70	29.92	5.8	36	Clear
HIGH PM	LEAF ON	6	2.60149	4.12643	74	30.09	3.5	38	Clear
HIGH PM	LEAF ON	6	2.28982	2.87621	72	30.15	5.8	44	Clear
HIGH PM	LEAF ON	6	3.66055	1.50252	74	30.13	4.6	41	Clear
HIGH PM	LEAF ON	6	3.86704	3.86704	74	30.13	4.6	41	Clear
LOW AM	LEAF ON	1	5.51413	3.76612	76	30.12	0	71	Clear
LOW AM	LEAF ON	1	11.4126	10.0428	79	30.11	0	69	Partly Cloudy
LOW AM	LEAF ON	1	7.02264	7.02264	74	30.1	0	79	Clear
LOW AM	LEAF ON	1	10.4104	9.65809	71	29.81	3.5	91	Clear
LOW AM	LEAF ON	1	11.6416	8.684	68	29.93	11.5	70	Partly Cloudy
LOW AM	LEAF ON	1	11.6467	11.6467	64	29.98	3.5	62	Clear
LOW AM	LEAF ON	1	11.1265	9.75111	78	29.98	3.5	62	Clear
LOW AM	LEAF ON	1	11.1265	5.08843	79	30.02	10.4	58	Clear
LOW AM	LEAF ON	1	8.46274	9.72655	72	30.14	5.8	64	Clear
LOW AM	LEAF ON	1	2.13872	7.03223	74	30.11	0	71	Clear
LOW AM	LEAF ON	1	10.7086	1.89733	81	30.03	5.8	82	Overcast
LOW AM	LEAF ON	1	7.7526	7.7526	80	29.97	0	81	Overcast
LOW AM	LEAF ON	1	10.2126	5.54092	80	29.97	0	81	Overcast
LOW AM	LEAF ON	1	12.4322	9.65635	85	29.97	0	72	Scattered Clouds
LOW AM	LEAF ON	1	7.59691	6.07483	86	30.1	4.6	63	Clear
LOW AM	LEAF ON	1	6.2859	6.7479	89	30.1	3.5	55	Clear
LOW AM	LEAF ON	1	12.2489	9.96431	72	30.14	12.7	57	Mostly Cloudy
LOW AM	LEAF ON	1	23.501	5.02571	78	30.16	12.7	39	Scattered Clouds
LOW AM	LEAF ON	1	11.3986	9.84911	60	30.3	10.4	62	Clear
LOW AM	LEAF ON	1	10.9044	29.2847	67	30.3	11.5	47	Clear
LOW AM	LEAF ON	2	2.94378	2.35386	76	30.12	0	71	Clear
LOW AM	LEAF ON	2	3.29806	3.08564	79	30.11	0	69	Partly Cloudy
LOW AM	LEAF ON	2	3.63402	4.22995	74	30.1	0	79	Clear
LOW AM	LEAF ON	2	2.42184	2.42184	71	29.81	3.5	91	Clear
LOW AM	LEAF ON	2	3.04517	3.04517	68	29.93	11.5	70	Partly Cloudy
LOW AM	LEAF ON	2	4.45644	4.45644	64	29.98	3.5	62	Clear
LOW AM	LEAF ON	2	4.4913	4.4913	78	29.98	3.5	62	Clear
LOW AM	LEAF ON	2	4.4913	5.47332	79	30.02	10.4	58	Clear
LOW AM	LEAF ON	2	4.4037	4.77405	72	30.14	5.8	64	Clear
LOW AM	LEAF ON	2	2.39543	2.39543	74	30.11	0	71	Clear
LOW AM	LEAF ON	2	2.12987	0.707601	81	30.03	5.8	82	Overcast
LOW AM	LEAF ON	2	3.20657	3.65664	80	29.97	0	81	Overcast
LOW AM	LEAF ON	2	3.07078	3.07078	80	29.97	0	81	Overcast
LOW AM	LEAF ON	2	1.89959	1.89959	85	29.97	0	72	Scattered Clouds
LOW AM	LEAF ON	2	4.22103	2.25634	86	30.1	4.6	63	Clear
LOW AM	LEAF ON	2	4.43161	2.81165	89	30.1	3.5	55	Clear
LOW AM	LEAF ON	2	4.54741	3.89061	72	30.14	12.7	57	Mostly Cloudy
LOW AM	LEAF ON	2	5.7866	5.55457	78	30.16	12.7	39	Scattered Clouds
LOW AM	LEAF ON	2	2.51654	2.51654	60	30.3	10.4	62	Clear
LOW AM	LEAF ON	2	6.40965	2.37702	67	30.3	11.5	47	Clear
LOW AM	LEAF ON	3	8.35717	7.61707	76	30.12	0	71	Clear
LOW AM	LEAF ON	3	7.33887	5.20082	79	30.11	0	69	Partly Cloudy
LOW AM	LEAF ON	3	6.35863	6.3209	74	30.1	0	79	Clear
LOW AM	LEAF ON	3	12.5582	9.20069	71	29.81	3.5	91	Clear
LOW AM	LEAF ON	3	7.98926	7.98926	68	29.93	11.5	70	Partly Cloudy
LOW AM	LEAF ON	3	22.6569	12.1565	64	29.98	3.5	62	Clear
LOW AM	LEAF ON	3	19.0386	28.7153	78	29.98	3.5	62	Clear
LOW AM	LEAF ON	3	19.0386	10.6266	79	30.02	10.4	58	Clear
LOW AM	LEAF ON	3	11.4552	11.8694	72	30.14	5.8	64	Clear
LOW AM	LEAF ON	3	7.17233	7.17233	74	30.11	0	71	Clear
LOW AM	LEAF ON	3	9.8766	9.8766	81	30.03	5.8	82	Overcast
LOW AM	LEAF ON	3	3.44429	2.17526	80	29.97	0	81	Overcast
LOW AM	LEAF ON	3	13.7499	8.60841	80	29.97	0	81	Overcast
LOW AM	LEAF ON	3	7.79752	7.9572	85	29.97	0	72	Scattered Clouds
LOW AM	LEAF ON	3	9.53326	8.8054	86	30.1	4.6	63	Clear
LOW AM	LEAF ON	3	20.5451	10.9367	89	30.1	3.5	55	Clear
LOW AM	LEAF ON	3	10.2593	7.78245	72	30.14	12.7	57	Mostly Cloudy
LOW AM	LEAF ON	3	10.8952	9.19072	78	30.16	12.7	39	Scattered Clouds
LOW AM	LEAF ON	3	4.47756	14.6929	60	30.3	10.4	62	Clear
LOW AM	LEAF ON	3	9.90437	9.90437	67	30.3	11.5	47	Clear
LOW AM	LEAF ON	4	99.6701	6.231	76	30.12	0	71	Clear
LOW AM	LEAF ON	4	3.71308	3.12414	79	30.11	0	69	Partly Cloudy
LOW AM	LEAF ON	4	9.10972	11.1738	74	30.1	0	79	Clear
LOW AM	LEAF ON	4	3.40722	3.06355	71	29.81	3.5	91	Clear
LOW AM	LEAF ON	4	9.85518	9.85518	68	29.93	11.5	70	Partly Cloudy
LOW AM	LEAF ON	4	2.38412	2.38412	64	29.98	3.5	62	Clear
LOW AM	LEAF ON	4	4.72421	15.574	78	29.98	3.5	62	Clear
LOW AM	LEAF ON	4	4.72421	7.14414	79	30.02	10.4	58	Clear
LOW AM	LEAF ON	4	10.1719	10.778	72	30.14	5.8	64	Clear
LOW AM	LEAF ON	4	2.44388	6.04334	74	30.11	0	71	Clear
LOW AM	LEAF ON	4	2.9471	2.9471	81	30.03	5.8	82	Overcast
LOW AM	LEAF ON	4	3.64042	3.64042	80	29.97	0	81	Overcast
LOW AM	LEAF ON	4	2.72133	2.72133	80	29.97	0	81	Overcast
LOW AM	LEAF ON	4	2.69484	3.89588	85	29.97	0	72	Scattered Clouds
LOW AM	LEAF ON	4	3.12353	4.44044	86	30.1	4.6	63	Clear
LOW AM	LEAF ON	4	1.00206	2.92011	89	30.1	3.5	55	Clear
LOW AM	LEAF ON	4	7.69932	4.54478	72	30.14	12.7	57	Mostly Cloudy
LOW AM	LEAF ON	4	1.10035	1.10035	78	30.16	12.7	39	Scattered Clouds
LOW AM	LEAF ON	4	3.70493	13.0649	60	30.3	10.4	62	Clear
LOW AM	LEAF ON	4	3.97087	3.97087	67	30.3	11.5	47	Clear
LOW AM	LEAF ON	5	7.66608	6.09101	76	30.12	0	71	Clear
LOW AM	LEAF ON	5	9.33779	8.22268	79	30.11	0	69	Partly Cloudy
LOW AM	LEAF ON	5	18.2685	22.3557	74	30.1	0	79	Clear
LOW AM	LEAF ON	5	24.4454	22.5269	71	29.81	3.5	91	Clear
LOW AM	LEAF ON	5	5.9812	22.4697	68	29.93	11.5	70	Partly Cloudy
LOW AM	LEAF ON	5	2.98791	2.98791	64	29.98	3.5	62	Clear
LOW AM	LEAF ON	5	19.2188	10.3764	78	29.98	3.5	62	Clear
LOW AM	LEAF ON	5	19.2188	8.22851	79	30.02	10.4	58	Clear
LOW AM	LEAF ON	5	21.445	20.6729	72	30.14	5.8	64	Clear
LOW AM	LEAF ON	5	9.16581	0.438964	74	30.11	0	71	Clear
LOW AM	LEAF ON	5	2.2622	4.75477	81	30.03	5.8	82	Overcast
LOW AM	LEAF ON	5	29.8523	22.2731	80	29.97	0	81	Overcast
LOW AM	LEAF ON	5	1.12772	2.4311	80	29.97	0	81	Overcast
LOW AM	LEAF ON	5	8.32876	19.9166	85	29.97	0	72	Scattered Clouds
LOW AM	LEAF ON	5	1.67508	2.71771	86	30.1	4.6	63	Clear
LOW AM	LEAF ON	5	4.2569	4.2569	89	30.1	3.5	55	Clear
LOW AM	LEAF ON	5	2.0292	2.0292	72	30.14	12.7	57	Mostly Cloudy
LOW AM	LEAF ON	5	0.699657	2.89049	78	30.16	12.7	39	Scattered Clouds
LOW AM	LEAF ON	5	15.092	13.3142	60	30.3	10.4	62	Clear
LOW AM	LEAF ON	5	4.58061	4.58061	67	30.3	11.5	47	Clear
LOW AM	LEAF ON	6	5.7077	5.79966	76	30.12	0	71	Clear
LOW AM	LEAF ON	6	6.97172	2.33284	79	30.11	0	69	Partly Cloudy
LOW AM	LEAF ON	6	2.90381	2.90381	74	30.1	0	79	Clear
LOW AM	LEAF ON	6	4.88232	4.8054	71	29.81	3.5	91	Clear
LOW AM	LEAF ON	6	6.54348	3.03003	68	29.93	11.5	70	Partly Cloudy
LOW AM	LEAF ON	6	6.87112	4.73073	64	29.98	3.5	62	Clear
LOW AM	LEAF ON	6	2.48508	3.11162	78	29.98	3.5	62	Clear
LOW AM	LEAF ON	6	2.48508	2.29281	79	30.02	10.4	58	Clear
LOW AM	LEAF ON	6	4.12555	4.12555	72	30.14	5.8	64	Clear
LOW AM	LEAF ON	6	4.01715	4.01715	74	30.11	0	71	Clear
LOW AM	LEAF ON	6	3.4305	3.4305	81	30.03	5.8	82	Overcast
LOW AM	LEAF ON	6	1.52065	3.25635	80	29.97	0	81	Overcast
LOW AM	LEAF ON	6	2.96157	2.96157	80	29.97	0	81	Overcast
LOW AM	LEAF ON	6	5.20414	5.20414	85	29.97	0	72	Scattered Clouds
LOW AM	LEAF ON	6	3.34044	3.34044	86	30.1	4.6	63	Clear
LOW AM	LEAF ON	6	8.27392	8.21031	89	30.1	3.5	55	Clear
LOW AM	LEAF ON	6	2.18998	2.18998	72	30.14	12.7	57	Mostly Cloudy
LOW AM	LEAF ON	6	5.10942	5.10942	78	30.16	12.7	39	Scattered Clouds
LOW AM	LEAF ON	6	4.49196	8.57396	60	30.3	10.4	62	Clear
LOW AM	LEAF ON	6	3.64605	15.9259	67	30.3	11.5	47	Clear
LOW PM	LEAF ON	1	10.746	6.19979	83	30.09	4.6	65	Mostly Cloudy
LOW PM	LEAF ON	1	6.82838	2.6309	83	29.2	5	65	Mostly Cloudy
LOW PM	LEAF ON	1	4.85154	13.5125	71	29.75	10.4	55	Scattered Clouds
LOW PM	LEAF ON	1	16.4577	11.1429	70	29.75	10.4	53	Mostly Cloudy
LOW PM	LEAF ON	1	11.5589	11.5589	86	30.04	0	40	Clear
LOW PM	LEAF ON	1	5.51285	4.02999	79	29.89	0	50	Scattered Clouds
LOW PM	LEAF ON	1	2.39788	2.74266	79	29.89	0	50	Scattered Clouds
LOW PM	LEAF ON	1	11.6446	11.6446	82	30.03	8.1	47	Clear
LOW PM	LEAF ON	1	8.99708	9.76601	82	30.03	8.1	47	Clear
LOW PM	LEAF ON	1	7.38503	2.75542	87	30.05	3.5	40	Clear
LOW PM	LEAF ON	1	7.07728	6.18688	87	30.05	3.5	40	Clear
LOW PM	LEAF ON	1	6.73852	6.73852	87	30.06	0	44	Scattered Clouds
LOW PM	LEAF ON	1	7.68836	7.68836	86	29.96	3.5	67	Scattered Clouds
LOW PM	LEAF ON	1	9.56011	11.5728	85	29.97	0	72	Scattered Clouds
LOW PM	LEAF ON	1	8.06089	3.49144	85	30.01	4.6	55	Clear
LOW PM	LEAF ON	1	1.82089	1.50674	86	30	3.5	55	Clear
LOW PM	LEAF ON	1	6.55313	6.65176	86	30	3.5	55	Clear
LOW PM	LEAF ON	1	10.5558	10.5558	89	29.99	5.8	52	Partly Cloudy
LOW PM	LEAF ON	1	10.8758	10.9257	87	30.1	3.5	57	Partly Cloudy
LOW PM	LEAF ON	1	10.1098	15.1083	80	30.15	9.2	38	Clear
LOW PM	LEAF ON	2	3.04433	1.26045	83	30.09	4.6	65	Mostly Cloudy
LOW PM	LEAF ON	2	1.93754	2.82768	83	29.2	5	65	Mostly Cloudy
LOW PM	LEAF ON	2	4.01609	2.32703	71	29.75	10.4	55	Scattered Clouds
LOW PM	LEAF ON	2	5.46587	3.64607	70	29.75	10.4	53	Mostly Cloudy
LOW PM	LEAF ON	2	3.96282	3.41413	86	30.04	0	40	Clear
LOW PM	LEAF ON	2	2.40508	2.40508	79	29.89	0	50	Scattered Clouds
LOW PM	LEAF ON	2	2.23196	8.52649	79	29.89	0	50	Scattered Clouds
LOW PM	LEAF ON	2	12.0161	7.08791	82	30.03	8.1	47	Clear
LOW PM	LEAF ON	2	7.25452	2.25214	82	30.03	8.1	47	Clear
LOW PM	LEAF ON	2	3.63418	2.10612	87	30.05	3.5	40	Clear
LOW PM	LEAF ON	2	1.59287	1.46717	87	30.05	3.5	40	Clear
LOW PM	LEAF ON	2	2.71275	2.71275	87	30.06	0	44	Scattered Clouds
LOW PM	LEAF ON	2	2.64817	1.75122	86	29.96	3.5	67	Scattered Clouds
LOW PM	LEAF ON	2	3.1169	3.1169	85	29.97	0	72	Scattered Clouds
LOW PM	LEAF ON	2	1.60192	1.60192	85	30.01	4.6	55	Clear
LOW PM	LEAF ON	2	3.62075	6.69549	86	30	3.5	55	Clear
LOW PM	LEAF ON	2	4.06866	1.51339	86	30	3.5	55	Clear
LOW PM	LEAF ON	2	1.94594	1.43794	89	29.99	5.8	52	Partly Cloudy
LOW PM	LEAF ON	2	4.03801	4.03801	87	30.1	3.5	57	Partly Cloudy
LOW PM	LEAF ON	2	11.185	28.2049	80	30.15	9.2	38	Clear
LOW PM	LEAF ON	3	0.970193	3.24169	83	30.09	4.6	65	Mostly Cloudy
LOW PM	LEAF ON	3	9.56902	7.59114	83	29.2	5	65	Mostly Cloudy
LOW PM	LEAF ON	3	13.6602	10.3262	71	29.75	10.4	55	Scattered Clouds
LOW PM	LEAF ON	3	2.06123	6.93041	70	29.75	10.4	53	Mostly Cloudy
LOW PM	LEAF ON	3	12.3858	12.1508	86	30.04	0	40	Clear
LOW PM	LEAF ON	3	8.89678	5.39735	79	29.89	0	50	Scattered Clouds
LOW PM	LEAF ON	3	16.3174	14.1837	79	29.89	0	50	Scattered Clouds
LOW PM	LEAF ON	3	19.0984	12.5118	82	30.03	8.1	47	Clear
LOW PM	LEAF ON	3	1.98439	2.31168	82	30.03	8.1	47	Clear
LOW PM	LEAF ON	3	5.35135	2.55742	87	30.05	3.5	40	Clear
LOW PM	LEAF ON	3	9.03356	9.112	87	30.05	3.5	40	Clear
LOW PM	LEAF ON	3	6.84547	5.84061	87	30.06	0	44	Scattered Clouds
LOW PM	LEAF ON	3	23.7866	23.837	86	29.96	3.5	67	Scattered Clouds
LOW PM	LEAF ON	3	2.31407	1.83732	85	29.97	0	72	Scattered Clouds
LOW PM	LEAF ON	3	17.6349	14.2312	85	30.01	4.6	55	Clear
LOW PM	LEAF ON	3	13.5237	8.96838	86	30	3.5	55	Clear
LOW PM	LEAF ON	3	8.08004	6.2194	86	30	3.5	55	Clear
LOW PM	LEAF ON	3	11.4391	7.93042	89	29.99	5.8	52	Partly Cloudy
LOW PM	LEAF ON	3	19.9015	15.9415	87	30.1	3.5	57	Partly Cloudy
LOW PM	LEAF ON	3	10.936	10.0252	80	30.15	9.2	38	Clear
LOW PM	LEAF ON	4	3.46263	2.3067	83	30.09	4.6	65	Mostly Cloudy
LOW PM	LEAF ON	4	14.5836	4.21192	83	29.2	5	65	Mostly Cloudy
LOW PM	LEAF ON	4	6.79091	5.15614	86	30.04	0	40	Clear
LOW PM	LEAF ON	4	4.01784	5.83801	79	29.89	0	50	Scattered Clouds
LOW PM	LEAF ON	4	4.43415	5.51157	79	29.89	0	50	Scattered Clouds
LOW PM	LEAF ON	4	1.64476	5.21952	82	30.03	8.1	47	Clear
LOW PM	LEAF ON	4	6.5923	8.25298	82	30.03	8.1	47	Clear
LOW PM	LEAF ON	4	15.4372	10.0919	87	30.05	3.5	40	Clear
LOW PM	LEAF ON	4	8.55615	6.89422	87	30.05	3.5	40	Clear
LOW PM	LEAF ON	4	3.92341	3.92341	87	30.06	0	44	Scattered Clouds
LOW PM	LEAF ON	4	2.8487	2.70655	86	29.96	3.5	67	Scattered Clouds
LOW PM	LEAF ON	4	4.81591	3.75816	85	29.97	0	72	Scattered Clouds
LOW PM	LEAF ON	4	11.2251	11.2251	85	30.01	4.6	55	Clear
LOW PM	LEAF ON	4	12.1558	8.36341	86	30	3.5	55	Clear
LOW PM	LEAF ON	4	7.91071	5.70804	86	30	3.5	55	Clear
LOW PM	LEAF ON	4	0.878162	3.05295	89	29.99	5.8	52	Partly Cloudy
LOW PM	LEAF ON	4	10.1295	8.51306	87	30.1	3.5	57	Partly Cloudy
LOW PM	LEAF ON	4	6.53043	1.76109	80	30.15	9.2	38	Clear
LOW PM	LEAF ON	5	27.3529	25.1817	83	30.09	4.6	65	Mostly Cloudy
LOW PM	LEAF ON	5	22.3185	18.3372	83	29.2	5	65	Mostly Cloudy
LOW PM	LEAF ON	5	13.5957	10.5501	71	29.75	10.4	55	Scattered Clouds
LOW PM	LEAF ON	5	21.7308	22.0034	70	29.75	10.4	53	Mostly Cloudy
LOW PM	LEAF ON	5	4.22605	3.9973	86	30.04	0	40	Clear
LOW PM	LEAF ON	5	11.8826	11.8826	79	29.89	0	50	Scattered Clouds
LOW PM	LEAF ON	5	15.1988	22.9401	79	29.89	0	50	Scattered Clouds
LOW PM	LEAF ON	5	11.6895	11.6895	82	30.03	8.1	47	Clear
LOW PM	LEAF ON	5	6.99091	5.57604	82	30.03	8.1	47	Clear
LOW PM	LEAF ON	5	5.962	10.6443	87	30.05	3.5	40	Clear
LOW PM	LEAF ON	5	13.6412	15.9405	87	30.05	3.5	40	Clear
LOW PM	LEAF ON	5	3.35548	18.9774	87	30.06	0	44	Scattered Clouds
LOW PM	LEAF ON	5	6.2885	9.17174	86	29.96	3.5	67	Scattered Clouds
LOW PM	LEAF ON	5	10.8462	7.48919	85	29.97	0	72	Scattered Clouds
LOW PM	LEAF ON	5	10.8022	11.0762	85	30.01	4.6	55	Clear
LOW PM	LEAF ON	5	33.9711	29.5338	86	30	3.5	55	Clear
LOW PM	LEAF ON	5	4.64801	2.43177	86	30	3.5	55	Clear
LOW PM	LEAF ON	5	1.7449	1.7449	89	29.99	5.8	52	Partly Cloudy
LOW PM	LEAF ON	5	15.052	13.9438	87	30.1	3.5	57	Partly Cloudy
LOW PM	LEAF ON	5	2.01194	1.35942	80	30.15	9.2	38	Clear
LOW PM	LEAF ON	6	1.94335	1.94335	83	30.09	4.6	65	Mostly Cloudy
LOW PM	LEAF ON	6	1.88291	2.03647	83	29.2	5	65	Mostly Cloudy
LOW PM	LEAF ON	6	13.3916	8.41636	71	29.75	10.4	55	Scattered Clouds
LOW PM	LEAF ON	6	4.3637	3.86483	70	29.75	10.4	53	Mostly Cloudy
LOW PM	LEAF ON	6	4.8126	5.45083	86	30.04	0	40	Clear
LOW PM	LEAF ON	6	1.53678	8.68055	79	29.89	0	50	Scattered Clouds
LOW PM	LEAF ON	6	13.6635	19.8508	79	29.89	0	50	Scattered Clouds
LOW PM	LEAF ON	6	5.71138	5.43161	82	30.03	8.1	47	Clear
LOW PM	LEAF ON	6	3.01125	3.01125	82	30.03	8.1	47	Clear
LOW PM	LEAF ON	6	4.0991	4.37619	87	30.05	3.5	40	Clear
LOW PM	LEAF ON	6	6.64133	6.64133	87	30.05	3.5	40	Clear
LOW PM	LEAF ON	6	0.314822	2.81047	87	30.06	0	44	Scattered Clouds
LOW PM	LEAF ON	6	2.62634	2.44266	86	29.96	3.5	67	Scattered Clouds
LOW PM	LEAF ON	6	4.55634	6.26305	85	29.97	0	72	Scattered Clouds
LOW PM	LEAF ON	6	1.19172	0.827351	85	30.01	4.6	55	Clear
LOW PM	LEAF ON	6	2.18215	2.83066	86	30	3.5	55	Clear
LOW PM	LEAF ON	6	11.8685	7.16844	86	30	3.5	55	Clear
LOW PM	LEAF ON	6	3.94572	4.15386	89	29.99	5.8	52	Partly Cloudy
LOW PM	LEAF ON	6	6.89631	7.17751	87	30.1	3.5	57	Partly Cloudy
LOW PM	LEAF ON	6	5.87769	6.56725	80	30.15	9.2	38	Clear
HIGH AM	LEAF OFF	1	6.19661	10.6571	45	30.17	5.8	80	Clear
HIGH AM	LEAF OFF	1	2.781	2.82039	48	30.22	9.2	66	Clear
HIGH AM	LEAF OFF	1	1.72778	18.4885	60	30.17	3.5	32	Clear
HIGH AM	LEAF OFF	1	7.44851	24.7949	60	30.06	10.4	31	Clear
HIGH AM	LEAF OFF	1	6.7365	5.61239	62	30.15	5.8	62	Scattered Clouds
HIGH AM	LEAF OFF	1	2.363	12.8709	64	30.15	3.5	60	Overcast
HIGH AM	LEAF OFF	1	0.776841	7.62421	67	30.03	4.6	63	Clear
HIGH AM	LEAF OFF	1	12.4144	13.6796	67	30.03	4.6	63	Clear
HIGH AM	LEAF OFF	1	19.1929	19.1929	58	30.05	4.6	93	Clear
HIGH AM	LEAF OFF	1	1.96441	4.10127	52	30.51	15	40	Scattered Clouds
HIGH AM	LEAF OFF	1	3.26989	3.52067	53	30.43	15	61	Clear
HIGH AM	LEAF OFF	1	4.99841	4.99841	56	30.17	12	39	Clear
HIGH AM	LEAF OFF	1	2.66563	1.76905	44	29.9	17.3	51	Clear
HIGH AM	LEAF OFF	1	2.439	2.439	45	29.94	13.8	49	Scattered Clouds
HIGH AM	LEAF OFF	1	4.43208	9.88829	48	29.97	10.4	39	Clear
HIGH AM	LEAF OFF	1	5.12734	8.96847	39.9	30.04	4.6	55	Clear
HIGH AM	LEAF OFF	1	28.0646	22.2117	44.1	30.04	8.1	43	Clear
HIGH AM	LEAF OFF	1	4.78903	5.26244	37.9	30.15	5.8	55	Clear
HIGH AM	LEAF OFF	1	6.01476	6.01476	48.9	30.15	4.6	33	Clear
HIGH AM	LEAF OFF	1	5.24958	6.68688	64	29.56	4.6	87	Scattered Clouds
HIGH AM	LEAF OFF	2	1.64734	1.64734	45	30.17	5.8	80	Clear
HIGH AM	LEAF OFF	2	5.05056	2.34688	48	30.22	9.2	66	Clear
HIGH AM	LEAF OFF	2	2.29091	8.56277	60	30.17	3.5	32	Clear
HIGH AM	LEAF OFF	2	9.18911	10.0615	60	30.06	10.4	31	Clear
HIGH AM	LEAF OFF	2	3.28292	8.88372	62	30.15	5.8	62	Scattered Clouds
HIGH AM	LEAF OFF	2	4.47849	10.1471	64	30.15	3.5	60	Overcast
HIGH AM	LEAF OFF	2	7.74317	13.7557	67	30.03	4.6	63	Clear
HIGH AM	LEAF OFF	2	1.82099	19.8418	67	30.03	4.6	63	Clear
HIGH AM	LEAF OFF	2	17.2569	11.386	58	30.05	4.6	93	Clear
HIGH AM	LEAF OFF	2	1.84356	2.09131	52	30.51	15	40	Scattered Clouds
HIGH AM	LEAF OFF	2	2.13838	2.92511	53	30.43	15	61	Clear
HIGH AM	LEAF OFF	2	9.90887	5.92415	56	30.17	12	39	Clear
HIGH AM	LEAF OFF	2	1.4702	0.865533	44	29.9	17.3	51	Clear
HIGH AM	LEAF OFF	2	5.60812	6.94484	45	29.94	13.8	49	Scattered Clouds
HIGH AM	LEAF OFF	2	3.13169	3.14963	48	29.97	10.4	39	Clear
HIGH AM	LEAF OFF	2	2.10815	3.33098	39.9	30.04	4.6	55	Clear
HIGH AM	LEAF OFF	2	3.59253	3.59253	44.1	30.04	8.1	43	Clear
HIGH AM	LEAF OFF	2	1.6851	0.616897	37.9	30.15	5.8	55	Clear
HIGH AM	LEAF OFF	2	2.26672	2.26622	48.9	30.15	4.6	33	Clear
HIGH AM	LEAF OFF	2	1.74627	3.09152	64	29.56	4.6	87	Scattered Clouds
HIGH AM	LEAF OFF	3	11.6531	9.70227	45	30.17	5.8	80	Clear
HIGH AM	LEAF OFF	3	8.08288	7.93272	48	30.22	9.2	66	Clear
HIGH AM	LEAF OFF	3	12.6303	14.9194	60	30.17	3.5	32	Clear
HIGH AM	LEAF OFF	3	18.8206	14.7252	60	30.06	10.4	31	Clear
HIGH AM	LEAF OFF	3	20.492	18.5207	62	30.15	5.8	62	Scattered Clouds
HIGH AM	LEAF OFF	3	6.12023	4.4887	64	30.15	3.5	60	Overcast
HIGH AM	LEAF OFF	3	14.7625	16.7912	67	30.03	4.6	63	Clear
HIGH AM	LEAF OFF	3	9.69955	9.69955	67	30.03	4.6	63	Clear
HIGH AM	LEAF OFF	3	7.60665	10.7551	58	30.05	4.6	93	Clear
HIGH AM	LEAF OFF	3	10.5631	7.08297	52	30.51	15	40	Scattered Clouds
HIGH AM	LEAF OFF	3	10.1418	6.61122	53	30.43	15	61	Clear
HIGH AM	LEAF OFF	3	2.96738	8.64963	56	30.17	12	39	Clear
HIGH AM	LEAF OFF	3	4.5167	2.86444	44	29.9	17.3	51	Clear
HIGH AM	LEAF OFF	3	11.5774	11.1552	45	29.94	13.8	49	Scattered Clouds
HIGH AM	LEAF OFF	3	8.1481	8.76775	48	29.97	10.4	39	Clear
HIGH AM	LEAF OFF	3	10.548	3.97942	39.9	30.04	4.6	55	Clear
HIGH AM	LEAF OFF	3	3.12282	4.14152	44.1	30.04	8.1	43	Clear
HIGH AM	LEAF OFF	3	7.97809	7.9618	37.9	30.15	5.8	55	Clear
HIGH AM	LEAF OFF	3	3.41687	3.92437	48.9	30.15	4.6	33	Clear
HIGH AM	LEAF OFF	3	3.27814	3.27814	64	29.56	4.6	87	Scattered Clouds
HIGH AM	LEAF OFF	4	1.38238	2.59585	45	30.17	5.8	80	Clear
HIGH AM	LEAF OFF	4	4.62227	7.98261	48	30.22	9.2	66	Clear
HIGH AM	LEAF OFF	4	14.4578	13.6484	60	30.17	3.5	32	Clear
HIGH AM	LEAF OFF	4	8.07398	1.49696	60	30.06	10.4	31	Clear
HIGH AM	LEAF OFF	4	15.2118	7.6206	62	30.15	5.8	62	Scattered Clouds
HIGH AM	LEAF OFF	4	6.86284	6.86284	64	30.15	3.5	60	Overcast
HIGH AM	LEAF OFF	4	5.73239	6.26446	67	30.03	4.6	63	Clear
HIGH AM	LEAF OFF	4	2.37182	21.1278	67	30.03	4.6	63	Clear
HIGH AM	LEAF OFF	4	5.25451	3.82184	58	30.05	4.6	93	Clear
HIGH AM	LEAF OFF	4	10.8903	10.2702	52	30.51	15	40	Scattered Clouds
HIGH AM	LEAF OFF	4	1.27818	1.27818	53	30.43	15	61	Clear
HIGH AM	LEAF OFF	4	8.62715	3.0406	56	30.17	12	39	Clear
HIGH AM	LEAF OFF	4	6.6584	6.54185	44	29.9	17.3	51	Clear
HIGH AM	LEAF OFF	4	28.0217	23.9807	45	29.94	13.8	49	Scattered Clouds
HIGH AM	LEAF OFF	4	5.62873	4.89109	48	29.97	10.4	39	Clear
HIGH AM	LEAF OFF	4	4.61133	4.61133	39.9	30.04	4.6	55	Clear
HIGH AM	LEAF OFF	4	5.28835	5.28835	44.1	30.04	8.1	43	Clear
HIGH AM	LEAF OFF	4	3.54333	7.1719	37.9	30.15	5.8	55	Clear
HIGH AM	LEAF OFF	4	2.08357	3.6144	48.9	30.15	4.6	33	Clear
HIGH AM	LEAF OFF	4	1.86923	1.26707	64	29.56	4.6	87	Scattered Clouds
HIGH AM	LEAF OFF	5	13.8437	17.4113	45	30.17	5.8	80	Clear
HIGH AM	LEAF OFF	5	25.457	26.5169	48	30.22	9.2	66	Clear
HIGH AM	LEAF OFF	5	9.57814	9.1583	60	30.17	3.5	32	Clear
HIGH AM	LEAF OFF	5	35.6905	29.5247	60	30.06	10.4	31	Clear
HIGH AM	LEAF OFF	5	9.1262	11.9611	62	30.15	5.8	62	Scattered Clouds
HIGH AM	LEAF OFF	5	42.8643	32.643	64	30.15	3.5	60	Overcast
HIGH AM	LEAF OFF	5	5.26416	9.10668	67	30.03	4.6	63	Clear
HIGH AM	LEAF OFF	5	35.244	19.7645	67	30.03	4.6	63	Clear
HIGH AM	LEAF OFF	5	3.70052	7.34191	58	30.05	4.6	93	Clear
HIGH AM	LEAF OFF	5	24.4758	13.3992	52	30.51	15	40	Scattered Clouds
HIGH AM	LEAF OFF	5	6.05823	6.05823	53	30.43	15	61	Clear
HIGH AM	LEAF OFF	5	25.2718	19.2086	56	30.17	12	39	Clear
HIGH AM	LEAF OFF	5	9.99698	9.99698	44	29.9	17.3	51	Clear
HIGH AM	LEAF OFF	5	16.7568	14.9584	45	29.94	13.8	49	Scattered Clouds
HIGH AM	LEAF OFF	5	1.85054	2.06815	48	29.97	10.4	39	Clear
HIGH AM	LEAF OFF	5	8.00589	7.49907	39.9	30.04	4.6	55	Clear
HIGH AM	LEAF OFF	5	2.315	2.315	44.1	30.04	8.1	43	Clear
HIGH AM	LEAF OFF	5	2.04325	4.59346	37.9	30.15	5.8	55	Clear
HIGH AM	LEAF OFF	5	2.88729	6.63647	48.9	30.15	4.6	33	Clear
HIGH AM	LEAF OFF	5	2.59133	6.3266	64	29.56	4.6	87	Scattered Clouds
HIGH AM	LEAF OFF	6	4.4069	4.4069	45	30.17	5.8	80	Clear
HIGH AM	LEAF OFF	6	1.15398	9.714	48	30.22	9.2	66	Clear
HIGH AM	LEAF OFF	6	2.19856	2.92535	60	30.17	3.5	32	Clear
HIGH AM	LEAF OFF	6	1.95361	2.51088	60	30.06	10.4	31	Clear
HIGH AM	LEAF OFF	6	3.90853	5.82946	62	30.15	5.8	62	Scattered Clouds
HIGH AM	LEAF OFF	6	4.95811	11.8834	64	30.15	3.5	60	Overcast
HIGH AM	LEAF OFF	6	0.790937	3.60606	67	30.03	4.6	63	Clear
HIGH AM	LEAF OFF	6	5.25061	12.454	67	30.03	4.6	63	Clear
HIGH AM	LEAF OFF	6	6.00463	9.82334	58	30.05	4.6	93	Clear
HIGH AM	LEAF OFF	6	2.69552	6.80246	52	30.51	15	40	Scattered Clouds
HIGH AM	LEAF OFF	6	3.87759	3.54676	53	30.43	15	61	Clear
HIGH AM	LEAF OFF	6	1.25546	0.701937	56	30.17	12	39	Clear
HIGH AM	LEAF OFF	6	4.6318	4.67853	44	29.9	17.3	51	Clear
HIGH AM	LEAF OFF	6	3.69662	3.26707	45	29.94	13.8	49	Scattered Clouds
HIGH AM	LEAF OFF	6	0.310459	0.310459	48	29.97	10.4	39	Clear
HIGH AM	LEAF OFF	6	3.26391	3.26196	39.9	30.04	4.6	55	Clear
HIGH AM	LEAF OFF	6	0.910322	0.910322	44.1	30.04	8.1	43	Clear
HIGH AM	LEAF OFF	6	2.08633	1.70506	37.9	30.15	5.8	55	Clear
HIGH AM	LEAF OFF	6	2.72551	0.560335	48.9	30.15	4.6	33	Clear
HIGH AM	LEAF OFF	6	1.26246	1.26246	64	29.56	4.6	87	Scattered Clouds
HIGH PM	LEAF OFF	1	16.4688	18.9149	46	30.37	0	68	Scattered Clouds
HIGH PM	LEAF OFF	1	2.02918	14.6363	71	30.09	0	13	Clear
HIGH PM	LEAF OFF	1	5.15024	6.08554	87	29.92	4.6	39	Partly Cloudy
HIGH PM	LEAF OFF	1	3.63614	5.57446	78	30.38	0	60	Partly Cloudy
HIGH PM	LEAF OFF	1	4.2376	5.21609	75.9	30.29	4.6	50	Scattered Clouds
HIGH PM	LEAF OFF	1	2.69375	3.34185	68	30.14	8.1	56	Partly Cloudy
HIGH PM	LEAF OFF	1	5.07436	5.07436	65	30.31	6.9	38	Clear
HIGH PM	LEAF OFF	1	5.70354	5.70354	63	30.3	4.6	38	Clear
HIGH PM	LEAF OFF	1	2.6563	2.6659	54	29.95	9.2	33	Clear
HIGH PM	LEAF OFF	1	0.202692	1.92477	54	29.94	10	31	Clear
HIGH PM	LEAF OFF	1	2.45808	6.52451	48	30.02	12.7	36	Mostly Cloudy
HIGH PM	LEAF OFF	1	4.24579	8.46279	46.9	30	12.7	37	Mostly Cloudy
HIGH PM	LEAF OFF	1	9.36842	6.21096	51.1	29.98	10.4	35	Mostly Cloudy
HIGH PM	LEAF OFF	1	12.3156	13.749	51.1	29.98	10.4	35	Mostly Cloudy
HIGH PM	LEAF OFF	1	3.66685	3.66685	57.9	30.09	9.2	24	Clear
HIGH PM	LEAF OFF	1	20.5498	18.5688	57.9	30.09	9.2	24	Clear
HIGH PM	LEAF OFF	1	2.41593	9.20457	60.1	30.06	10.4	23	Clear
HIGH PM	LEAF OFF	1	4.22689	5.30283	70	29.51	5.5	51	Partly Cloudy
HIGH PM	LEAF OFF	1	2.10557	3.34359	70	29.51	5.5	51	Partly Cloudy
HIGH PM	LEAF OFF	1	2.92894	7.27648	69.1	29.49	6.9	54	Partly Cloudy
HIGH PM	LEAF OFF	2	1.46563	2.22563	46	30.37	0	68	Scattered Clouds
HIGH PM	LEAF OFF	2	5.23861	5.53988	71	30.09	0	13	Clear
HIGH PM	LEAF OFF	2	0.829297	1.35299	87	29.92	4.6	39	Partly Cloudy
HIGH PM	LEAF OFF	2	0.994688	2.03256	78	30.38	0	60	Partly Cloudy
HIGH PM	LEAF OFF	2	3.205	4.04796	75.9	30.29	4.6	50	Scattered Clouds
HIGH PM	LEAF OFF	2	3.4945	1.6807	68	30.14	8.1	56	Partly Cloudy
HIGH PM	LEAF OFF	2	4.37965	4.33376	65	30.31	6.9	38	Clear
HIGH PM	LEAF OFF	2	2.1861	1.81094	63	30.3	4.6	38	Clear
HIGH PM	LEAF OFF	2	2.58474	2.71742	54	29.95	9.2	33	Clear
HIGH PM	LEAF OFF	2	2.53261	3.02885	54	29.94	10	31	Clear
HIGH PM	LEAF OFF	2	1.70433	0.59204	48	30.02	12.7	36	Mostly Cloudy
HIGH PM	LEAF OFF	2	1.03016	2.24848	46.9	30	12.7	37	Mostly Cloudy
HIGH PM	LEAF OFF	2	1.88621	1.75968	51.1	29.98	10.4	35	Mostly Cloudy
HIGH PM	LEAF OFF	2	4.69806	4.10472	51.1	29.98	10.4	35	Mostly Cloudy
HIGH PM	LEAF OFF	2	2.82901	2.29578	57.9	30.09	9.2	24	Clear
HIGH PM	LEAF OFF	2	0.783947	1.72777	57.9	30.09	9.2	24	Clear
HIGH PM	LEAF OFF	2	2.32278	5.10211	60.1	30.06	10.4	23	Clear
HIGH PM	LEAF OFF	2	1.87043	2.43342	70	29.51	5.5	51	Partly Cloudy
HIGH PM	LEAF OFF	2	1.34177	1.34177	70	29.51	5.5	51	Partly Cloudy
HIGH PM	LEAF OFF	2	0.404427	1.68924	69.1	29.49	6.9	54	Partly Cloudy
HIGH PM	LEAF OFF	3	7.54069	7.00098	46	30.37	0	68	Scattered Clouds
HIGH PM	LEAF OFF	3	4.79164	7.41408	71	30.09	0	13	Clear
HIGH PM	LEAF OFF	3	15.8343	10.872	87	29.92	4.6	39	Partly Cloudy
HIGH PM	LEAF OFF	3	2.9832	3.13538	78	30.38	0	60	Partly Cloudy
HIGH PM	LEAF OFF	3	3.56906	4.21377	75.9	30.29	4.6	50	Scattered Clouds
HIGH PM	LEAF OFF	3	24.5843	9.89616	68	30.14	8.1	56	Partly Cloudy
HIGH PM	LEAF OFF	3	10.4448	10.4448	65	30.31	6.9	38	Clear
HIGH PM	LEAF OFF	3	3.63071	3.06952	63	30.3	4.6	38	Clear
HIGH PM	LEAF OFF	3	21.547	9.78192	54	29.95	9.2	33	Clear
HIGH PM	LEAF OFF	3	1.32176	2.74204	54	29.94	10	31	Clear
HIGH PM	LEAF OFF	3	14.3902	5.10409	48	30.02	12.7	36	Mostly Cloudy
HIGH PM	LEAF OFF	3	4.16005	2.90894	46.9	30	12.7	37	Mostly Cloudy
HIGH PM	LEAF OFF	3	5.60395	5.60395	51.1	29.98	10.4	35	Mostly Cloudy
HIGH PM	LEAF OFF	3	18.5211	6.90227	51.1	29.98	10.4	35	Mostly Cloudy
HIGH PM	LEAF OFF	3	3.51637	3.76661	57.9	30.09	9.2	24	Clear
HIGH PM	LEAF OFF	3	4.34605	4.36175	57.9	30.09	9.2	24	Clear
HIGH PM	LEAF OFF	3	0.545484	2.17631	60.1	30.06	10.4	23	Clear
HIGH PM	LEAF OFF	3	5.66382	5.11461	70	29.51	5.5	51	Partly Cloudy
HIGH PM	LEAF OFF	3	3.75311	3.2635	70	29.51	5.5	51	Partly Cloudy
HIGH PM	LEAF OFF	3	3.91958	8.84842	69.1	29.49	6.9	54	Partly Cloudy
HIGH PM	LEAF OFF	4	4.05249	1.42773	46	30.37	0	68	Scattered Clouds
HIGH PM	LEAF OFF	4	3.98726	9.74914	71	30.09	0	13	Clear
HIGH PM	LEAF OFF	4	5.47431	2.73912	87	29.92	4.6	39	Partly Cloudy
HIGH PM	LEAF OFF	4	4.81707	1.3662	78	30.38	0	60	Partly Cloudy
HIGH PM	LEAF OFF	4	6.07818	4.16026	75.9	30.29	4.6	50	Scattered Clouds
HIGH PM	LEAF OFF	4	5.07139	5.92657	68	30.14	8.1	56	Partly Cloudy
HIGH PM	LEAF OFF	4	0.63694	4.7028	65	30.31	6.9	38	Clear
HIGH PM	LEAF OFF	4	6.2833	3.14168	63	30.3	4.6	38	Clear
HIGH PM	LEAF OFF	4	10.4901	10.4901	54	29.95	9.2	33	Clear
HIGH PM	LEAF OFF	4	0.935522	4.68238	54	29.94	10	31	Clear
HIGH PM	LEAF OFF	4	4.98938	6.02526	48	30.02	12.7	36	Mostly Cloudy
HIGH PM	LEAF OFF	4	2.52443	4.7521	46.9	30	12.7	37	Mostly Cloudy
HIGH PM	LEAF OFF	4	19.8554	13.5783	51.1	29.98	10.4	35	Mostly Cloudy
HIGH PM	LEAF OFF	4	8.71187	9.7954	51.1	29.98	10.4	35	Mostly Cloudy
HIGH PM	LEAF OFF	4	9.40621	9.5862	57.9	30.09	9.2	24	Clear
HIGH PM	LEAF OFF	4	1.81012	3.21868	57.9	30.09	9.2	24	Clear
HIGH PM	LEAF OFF	4	4.32153	0.518281	60.1	30.06	10.4	23	Clear
HIGH PM	LEAF OFF	4	2.80005	4.31999	70	29.51	5.5	51	Partly Cloudy
HIGH PM	LEAF OFF	4	1.53752	3.12289	70	29.51	5.5	51	Partly Cloudy
HIGH PM	LEAF OFF	4	0.632331	3.30805	69.1	29.49	6.9	54	Partly Cloudy
HIGH PM	LEAF OFF	5	23.067	14.371	46	30.37	0	68	Scattered Clouds
HIGH PM	LEAF OFF	5	11.344	13.4871	71	30.09	0	13	Clear
HIGH PM	LEAF OFF	5	4.10826	11.4795	87	29.92	4.6	39	Partly Cloudy
HIGH PM	LEAF OFF	5	5.22456	8.44746	78	30.38	0	60	Partly Cloudy
HIGH PM	LEAF OFF	5	3.92164	5.23857	75.9	30.29	4.6	50	Scattered Clouds
HIGH PM	LEAF OFF	5	5.15857	5.15857	68	30.14	8.1	56	Partly Cloudy
HIGH PM	LEAF OFF	5	16.0872	9.60456	65	30.31	6.9	38	Clear
HIGH PM	LEAF OFF	5	2.14697	2.80075	63	30.3	4.6	38	Clear
HIGH PM	LEAF OFF	5	3.1925	9.76544	54	29.95	9.2	33	Clear
HIGH PM	LEAF OFF	5	21.902	21.7331	54	29.94	10	31	Clear
HIGH PM	LEAF OFF	5	4.60648	10.5397	48	30.02	12.7	36	Mostly Cloudy
HIGH PM	LEAF OFF	5	8.86314	11.534	46.9	30	12.7	37	Mostly Cloudy
HIGH PM	LEAF OFF	5	5.69931	10.6095	51.1	29.98	10.4	35	Mostly Cloudy
HIGH PM	LEAF OFF	5	4.68777	7.3271	51.1	29.98	10.4	35	Mostly Cloudy
HIGH PM	LEAF OFF	5	5.27302	7.82216	57.9	30.09	9.2	24	Clear
HIGH PM	LEAF OFF	5	5.54634	8.12629	57.9	30.09	9.2	24	Clear
HIGH PM	LEAF OFF	5	15.0465	14.1742	60.1	30.06	10.4	23	Clear
HIGH PM	LEAF OFF	5	23.8439	21.0912	70	29.51	5.5	51	Partly Cloudy
HIGH PM	LEAF OFF	5	7.03769	7.03769	70	29.51	5.5	51	Partly Cloudy
HIGH PM	LEAF OFF	5	5.10665	6.5906	69.1	29.49	6.9	54	Partly Cloudy
HIGH PM	LEAF OFF	6	3.36564	2.63239	46	30.37	0	68	Scattered Clouds
HIGH PM	LEAF OFF	6	3.1149	16.2427	71	30.09	0	13	Clear
HIGH PM	LEAF OFF	6	0.982343	1.29927	87	29.92	4.6	39	Partly Cloudy
HIGH PM	LEAF OFF	6	3.61126	0.972047	78	30.38	0	60	Partly Cloudy
HIGH PM	LEAF OFF	6	2.47704	3.28123	75.9	30.29	4.6	50	Scattered Clouds
HIGH PM	LEAF OFF	6	7.07626	4.27783	68	30.14	8.1	56	Partly Cloudy
HIGH PM	LEAF OFF	6	4.51903	4.72718	65	30.31	6.9	38	Clear
HIGH PM	LEAF OFF	6	0.981642	0.976169	63	30.3	4.6	38	Clear
HIGH PM	LEAF OFF	6	3.41564	3.41564	54	29.95	9.2	33	Clear
HIGH PM	LEAF OFF	6	1.49995	1.49995	54	29.94	10	31	Clear
HIGH PM	LEAF OFF	6	2.27801	1.28907	48	30.02	12.7	36	Mostly Cloudy
HIGH PM	LEAF OFF	6	0.275504	1.86736	46.9	30	12.7	37	Mostly Cloudy
HIGH PM	LEAF OFF	6	0.217615	0.779446	51.1	29.98	10.4	35	Mostly Cloudy
HIGH PM	LEAF OFF	6	2.22627	0.980623	51.1	29.98	10.4	35	Mostly Cloudy
HIGH PM	LEAF OFF	6	3.19624	2.68182	57.9	30.09	9.2	24	Clear
HIGH PM	LEAF OFF	6	0.965644	1.06789	57.9	30.09	9.2	24	Clear
HIGH PM	LEAF OFF	6	1.55789	1.61779	60.1	30.06	10.4	23	Clear
HIGH PM	LEAF OFF	6	0.584174	0.107851	70	29.51	5.5	51	Partly Cloudy
HIGH PM	LEAF OFF	6	1.87112	1.91678	70	29.51	5.5	51	Partly Cloudy
HIGH PM	LEAF OFF	6	0.813511	1.57364	69.1	29.49	6.9	54	Partly Cloudy
LOW AM	LEAF OFF	1	17.4514	5.97625	32	30.43	11.5	38	Clear
LOW AM	LEAF OFF	1	10.2741	14.1769	43	30.53	9.2	80	Overcast
LOW AM	LEAF OFF	1	11.5907	5.01396	43	30.52	4.6	80	Overcast
LOW AM	LEAF OFF	1	4.1409	4.24289	43	30.28	5.8	56	Clear
LOW AM	LEAF OFF	1	5.42396	5.42396	50	30.28	4.6	38	Clear
LOW AM	LEAF OFF	1	11.0329	16.0624	55	30.28	3.5	27	Clear
LOW AM	LEAF OFF	1	1.79618	1.79618	52	30.29	8.1	28	Clear
LOW AM	LEAF OFF	1	37.5177	32.2872	52	30.29	8.1	28	Clear
LOW AM	LEAF OFF	1	3.57766	3.57766	56	30.27	5.8	23	Clear
LOW AM	LEAF OFF	1	21.8405	17.4438	39	30.12	10.4	38	Clear
LOW AM	LEAF OFF	1	10.9636	11.8921	39	30.12	10.4	38	Clear
LOW AM	LEAF OFF	1	9.42549	9.42549	42.1	30.12	11.5	31	Clear
LOW AM	LEAF OFF	1	11.2681	12.8113	37	30.1	3.5	57	Clear
LOW AM	LEAF OFF	1	25.0374	25.0374	37	30.1	3.5	57	Clear
LOW AM	LEAF OFF	1	8.34402	6.11408	45	30.1	4.6	42	Clear
LOW AM	LEAF OFF	1	4.43	4.99681	53.1	30.09	6.9	31	Clear
LOW AM	LEAF OFF	1	5.388	5.388	48	30.03	4.6	52	Clear
LOW AM	LEAF OFF	1	4.60258	4.13474	48	30.03	4.6	52	Clear
LOW AM	LEAF OFF	1	2.49153	2.49153	55	30.04	8.1	38	Clear
LOW AM	LEAF OFF	1	3.42238	5.01988	55	30.04	8.1	38	Clear
LOW AM	LEAF OFF	2	2.39376	9.2932	32	30.43	11.5	38	Clear
LOW AM	LEAF OFF	2	3.66338	3.66338	43	30.53	9.2	80	Overcast
LOW AM	LEAF OFF	2	8.1382	2.62326	43	30.52	4.6	80	Overcast
LOW AM	LEAF OFF	2	3.29997	3.29997	43	30.28	5.8	56	Clear
LOW AM	LEAF OFF	2	4.85036	5.44225	50	30.28	4.6	38	Clear
LOW AM	LEAF OFF	2	3.35564	3.29532	55	30.28	3.5	27	Clear
LOW AM	LEAF OFF	2	7.43958	5.37082	52	30.29	8.1	28	Clear
LOW AM	LEAF OFF	2	2.61733	3.88152	52	30.29	8.1	28	Clear
LOW AM	LEAF OFF	2	3.97859	3.97859	56	30.27	5.8	23	Clear
LOW AM	LEAF OFF	2	1.79992	1.79992	39	30.12	10.4	38	Clear
LOW AM	LEAF OFF	2	3.71842	3.71842	39	30.12	10.4	38	Clear
LOW AM	LEAF OFF	2	2.75757	2.85194	42.1	30.12	11.5	31	Clear
LOW AM	LEAF OFF	2	2.47362	2.47362	37	30.1	3.5	57	Clear
LOW AM	LEAF OFF	2	2.23261	2.23261	37	30.1	3.5	57	Clear
LOW AM	LEAF OFF	2	1.55503	1.55503	45	30.1	4.6	42	Clear
LOW AM	LEAF OFF	2	1.02895	1.02895	53.1	30.09	6.9	31	Clear
LOW AM	LEAF OFF	2	3.10188	4.69278	48	30.03	4.6	52	Clear
LOW AM	LEAF OFF	2	1.79563	1.79563	48	30.03	4.6	52	Clear
LOW AM	LEAF OFF	2	0.910785	3.10679	55	30.04	8.1	38	Clear
LOW AM	LEAF OFF	2	4.04707	3.09286	55	30.04	8.1	38	Clear
LOW AM	LEAF OFF	3	2.64307	13.3503	32	30.43	11.5	38	Clear
LOW AM	LEAF OFF	3	2.12497	11.2711	43	30.53	9.2	80	Overcast
LOW AM	LEAF OFF	3	37.5823	11.0293	43	30.52	4.6	80	Overcast
LOW AM	LEAF OFF	3	4.17719	5.19487	43	30.28	5.8	56	Clear
LOW AM	LEAF OFF	3	1.30263	23.8597	50	30.28	4.6	38	Clear
LOW AM	LEAF OFF	3	1.55539	2.73442	55	30.28	3.5	27	Clear
LOW AM	LEAF OFF	3	5.05702	5.05702	52	30.29	8.1	28	Clear
LOW AM	LEAF OFF	3	8.0092	9.43204	52	30.29	8.1	28	Clear
LOW AM	LEAF OFF	3	9.24248	9.78741	56	30.27	5.8	23	Clear
LOW AM	LEAF OFF	3	2.97487	2.97487	39	30.12	10.4	38	Clear
LOW AM	LEAF OFF	3	14.3111	8.53434	39	30.12	10.4	38	Clear
LOW AM	LEAF OFF	3	8.47192	7.66069	42.1	30.12	11.5	31	Clear
LOW AM	LEAF OFF	3	3.66886	3.50004	37	30.1	3.5	57	Clear
LOW AM	LEAF OFF	3	35.4872	33.0221	37	30.1	3.5	57	Clear
LOW AM	LEAF OFF	3	11.7323	9.41485	45	30.1	4.6	42	Clear
LOW AM	LEAF OFF	3	1.03099	5.35591	53.1	30.09	6.9	31	Clear
LOW AM	LEAF OFF	3	4.58852	5.46779	48	30.03	4.6	52	Clear
LOW AM	LEAF OFF	3	10.7922	8.34073	48	30.03	4.6	52	Clear
LOW AM	LEAF OFF	3	2.13931	2.13931	55	30.04	8.1	38	Clear
LOW AM	LEAF OFF	3	5.86566	6.68337	55	30.04	8.1	38	Clear
LOW AM	LEAF OFF	4	2.58646	5.38409	32	30.43	11.5	38	Clear
LOW AM	LEAF OFF	4	1.62957	10.516	43	30.53	9.2	80	Overcast
LOW AM	LEAF OFF	4	14.8039	15.1267	43	30.52	4.6	80	Overcast
LOW AM	LEAF OFF	4	5.33195	1.51101	43	30.28	5.8	56	Clear
LOW AM	LEAF OFF	4	13.9168	13.9168	50	30.28	4.6	38	Clear
LOW AM	LEAF OFF	4	18.2627	13.8953	52	30.29	8.1	28	Clear
LOW AM	LEAF OFF	4	9.66304	9.66304	52	30.29	8.1	28	Clear
LOW AM	LEAF OFF	4	2.72263	5.01238	56	30.27	5.8	23	Clear
LOW AM	LEAF OFF	4	4.74205	5.33952	39	30.12	10.4	38	Clear
LOW AM	LEAF OFF	4	3.17529	3.17529	39	30.12	10.4	38	Clear
LOW AM	LEAF OFF	4	1.67398	0.432133	42.1	30.12	11.5	31	Clear
LOW AM	LEAF OFF	4	2.56681	3.35095	37	30.1	3.5	57	Clear
LOW AM	LEAF OFF	4	11.1482	5.64967	37	30.1	3.5	57	Clear
LOW AM	LEAF OFF	4	3.84406	9.99247	45	30.1	4.6	42	Clear
LOW AM	LEAF OFF	4	1.3507	3.5419	53.1	30.09	6.9	31	Clear
LOW AM	LEAF OFF	4	3.83994	3.53854	48	30.03	4.6	52	Clear
LOW AM	LEAF OFF	4	2.69094	2.59473	48	30.03	4.6	52	Clear
LOW AM	LEAF OFF	4	2.03193	3.88039	55	30.04	8.1	38	Clear
LOW AM	LEAF OFF	4	3.44131	3.44131	55	30.04	8.1	38	Clear
LOW AM	LEAF OFF	5	25.0378	31.794	32	30.43	11.5	38	Clear
LOW AM	LEAF OFF	5	34.9646	29.9925	43	30.53	9.2	80	Overcast
LOW AM	LEAF OFF	5	9.94622	9.94622	43	30.52	4.6	80	Overcast
LOW AM	LEAF OFF	5	6.98614	13.8764	43	30.28	5.8	56	Clear
LOW AM	LEAF OFF	5	5.587	5.587	50	30.28	4.6	38	Clear
LOW AM	LEAF OFF	5	12.0888	12.0888	55	30.28	3.5	27	Clear
LOW AM	LEAF OFF	5	8.46484	11.8989	52	30.29	8.1	28	Clear
LOW AM	LEAF OFF	5	3.39896	7.90543	52	30.29	8.1	28	Clear
LOW AM	LEAF OFF	5	2.35224	3.24216	56	30.27	5.8	23	Clear
LOW AM	LEAF OFF	5	6.83683	11.2699	39	30.12	10.4	38	Clear
LOW AM	LEAF OFF	5	20.7998	20.7998	39	30.12	10.4	38	Clear
LOW AM	LEAF OFF	5	35.0119	26.1644	42.1	30.12	11.5	31	Clear
LOW AM	LEAF OFF	5	27.3102	22.791	37	30.1	3.5	57	Clear
LOW AM	LEAF OFF	5	2.86296	7.42569	37	30.1	3.5	57	Clear
LOW AM	LEAF OFF	5	10.7853	9.87534	45	30.1	4.6	42	Clear
LOW AM	LEAF OFF	5	3.50764	4.68047	53.1	30.09	6.9	31	Clear
LOW AM	LEAF OFF	5	6.59189	6.59189	48	30.03	4.6	52	Clear
LOW AM	LEAF OFF	5	17.9027	19.3041	48	30.03	4.6	52	Clear
LOW AM	LEAF OFF	5	3.85927	5.38439	55	30.04	8.1	38	Clear
LOW AM	LEAF OFF	5	7.90805	7.90805	55	30.04	8.1	38	Clear
LOW AM	LEAF OFF	6	2.79532	5.52309	32	30.43	11.5	38	Clear
LOW AM	LEAF OFF	6	5.49301	1.64517	43	30.53	9.2	80	Overcast
LOW AM	LEAF OFF	6	1.24863	13.1785	43	30.52	4.6	80	Overcast
LOW AM	LEAF OFF	6	3.15635	3.15635	43	30.28	5.8	56	Clear
LOW AM	LEAF OFF	6	0.938403	0.936384	50	30.28	4.6	38	Clear
LOW AM	LEAF OFF	6	1.33527	1.33527	55	30.28	3.5	27	Clear
LOW AM	LEAF OFF	6	3.90467	2.65904	52	30.29	8.1	28	Clear
LOW AM	LEAF OFF	6	1.83397	0.892231	52	30.29	8.1	28	Clear
LOW AM	LEAF OFF	6	1.40121	0.87276	56	30.27	5.8	23	Clear
LOW AM	LEAF OFF	6	1.52403	1.93157	39	30.12	10.4	38	Clear
LOW AM	LEAF OFF	6	3.33471	3.33471	39	30.12	10.4	38	Clear
LOW AM	LEAF OFF	6	4.95117	3.82493	42.1	30.12	11.5	31	Clear
LOW AM	LEAF OFF	6	3.15961	3.83601	37	30.1	3.5	57	Clear
LOW AM	LEAF OFF	6	5.13637	5.13637	37	30.1	3.5	57	Clear
LOW AM	LEAF OFF	6	1.61987	2.12428	45	30.1	4.6	42	Clear
LOW AM	LEAF OFF	6	1.23806	0.19414	53.1	30.09	6.9	31	Clear
LOW AM	LEAF OFF	6	0.966132	0.974765	48	30.03	4.6	52	Clear
LOW AM	LEAF OFF	6	0.884018	1.19912	48	30.03	4.6	52	Clear
LOW AM	LEAF OFF	6	1.92503	5.57648	55	30.04	8.1	38	Clear
LOW AM	LEAF OFF	6	0.847324	0.847324	55	30.04	8.1	38	Clear
LOW PM	LEAF OFF	1	7.82975	8.53031	58	30.25	0	41	Clear
LOW PM	LEAF OFF	1	3.36414	6.49302	58	30.25	0	41	Clear
LOW PM	LEAF OFF	1	2.95971	3.66952	67	30.2	11.5	12	Clear
LOW PM	LEAF OFF	1	4.30677	4.88263	68	30.17	6.9	14	Clear
LOW PM	LEAF OFF	1	3.57766	3.57766	69	30.16	5.8	14	Clear
LOW PM	LEAF OFF	1	40.8032	24.3134	64	30.21	8.1	16	Clear
LOW PM	LEAF OFF	1	36.1479	33.0538	65	30.18	4.5	14	Clear
LOW PM	LEAF OFF	1	1.59451	1.59451	54	30.05	9.2	17	Clear
LOW PM	LEAF OFF	1	0.255856	6.05966	54	30.05	9.2	17	Clear
LOW PM	LEAF OFF	1	3.33504	4.43142	54	30.05	11.5	21	Clear
LOW PM	LEAF OFF	1	4.76722	4.76722	66	30.02	8.1	20	Clear
LOW PM	LEAF OFF	1	2.98985	4.54	66	30.02	8.1	20	Clear
LOW PM	LEAF OFF	1	3.49601	3.49601	66.9	29.98	9.2	18	Clear
LOW PM	LEAF OFF	1	21.55	17.6146	66.9	29.96	16.1	16	Clear
LOW PM	LEAF OFF	1	2.20114	1.56578	69.1	29.94	10.4	16	Clear
LOW PM	LEAF OFF	1	5.46803	8.2095	69.1	30.03	10.4	26	Clear
LOW PM	LEAF OFF	1	4.60258	4.13474	71	30	4.6	25	Clear
LOW PM	LEAF OFF	1	9.80041	13.3857	71	30	4.6	25	Clear
LOW PM	LEAF OFF	1	2.86618	3.07705	75.9	29.99	4.6	21	Clear
LOW PM	LEAF OFF	1	2.18489	2.18489	73	29.99	5.8	25	Clear
LOW PM	LEAF OFF	2	1.35442	1.35442	58	30.25	0	41	Clear
LOW PM	LEAF OFF	2	2.62668	2.62668	58	30.25	0	41	Clear
LOW PM	LEAF OFF	2	1.49733	1.32354	67	30.2	11.5	12	Clear
LOW PM	LEAF OFF	2	0.566862	1.29885	68	30.17	6.9	14	Clear
LOW PM	LEAF OFF	2	3.97859	3.97859	69	30.16	5.8	14	Clear
LOW PM	LEAF OFF	2	2.00601	2.47067	64	30.21	8.1	16	Clear
LOW PM	LEAF OFF	2	1.7198	1.7198	65	30.18	4.5	14	Clear
LOW PM	LEAF OFF	2	3.8563	3.8563	54	30.05	9.2	17	Clear
LOW PM	LEAF OFF	2	0.540913	0.540913	54	30.05	9.2	17	Clear
LOW PM	LEAF OFF	2	2.21158	2.21158	54	30.05	11.5	21	Clear
LOW PM	LEAF OFF	2	2.00961	2.00961	66	30.02	8.1	20	Clear
LOW PM	LEAF OFF	2	1.97881	1.97881	66	30.02	8.1	20	Clear
LOW PM	LEAF OFF	2	2.47567	2.47567	66.9	29.98	9.2	18	Clear
LOW PM	LEAF OFF	2	3.07611	4.38765	66.9	29.96	16.1	16	Clear
LOW PM	LEAF OFF	2	2.6578	2.6578	69.1	29.94	10.4	16	Clear
LOW PM	LEAF OFF	2	3.83947	3.83947	69.1	30.03	10.4	26	Clear
LOW PM	LEAF OFF	2	1.79563	1.79563	71	30	4.6	25	Clear
LOW PM	LEAF OFF	2	1.92587	3.59422	71	30	4.6	25	Clear
LOW PM	LEAF OFF	2	2.04935	3.22596	75.9	29.99	4.6	21	Clear
LOW PM	LEAF OFF	2	0.931889	0.272668	73	29.99	5.8	25	Clear
LOW PM	LEAF OFF	3	5.41367	7.3696	58	30.25	0	41	Clear
LOW PM	LEAF OFF	3	32.7103	2.742	58	30.25	0	41	Clear
LOW PM	LEAF OFF	3	4.66137	4.66137	67	30.2	11.5	12	Clear
LOW PM	LEAF OFF	3	23.1849	16.6149	68	30.17	6.9	14	Clear
LOW PM	LEAF OFF	3	9.24248	9.78741	69	30.16	5.8	14	Clear
LOW PM	LEAF OFF	3	6.45105	6.45105	64	30.21	8.1	16	Clear
LOW PM	LEAF OFF	3	18.3484	18.3484	65	30.18	4.5	14	Clear
LOW PM	LEAF OFF	3	3.70038	5.0497	54	30.05	9.2	17	Clear
LOW PM	LEAF OFF	3	7.41695	7.41695	54	30.05	9.2	17	Clear
LOW PM	LEAF OFF	3	20.6042	14.8139	54	30.05	11.5	21	Clear
LOW PM	LEAF OFF	3	2.34554	2.34554	66	30.02	8.1	20	Clear
LOW PM	LEAF OFF	3	1.93752	4.31775	66	30.02	8.1	20	Clear
LOW PM	LEAF OFF	3	3.14357	3.64254	66.9	29.98	9.2	18	Clear
LOW PM	LEAF OFF	3	4.20695	4.88015	66.9	29.96	16.1	16	Clear
LOW PM	LEAF OFF	3	25.1258	20.6134	69.1	29.94	10.4	16	Clear
LOW PM	LEAF OFF	3	10.7757	1.8631	69.1	30.03	10.4	26	Clear
LOW PM	LEAF OFF	3	10.7922	8.34073	71	30	4.6	25	Clear
LOW PM	LEAF OFF	3	5.5793	4.67215	71	30	4.6	25	Clear
LOW PM	LEAF OFF	3	4.96347	5.35203	75.9	29.99	4.6	21	Clear
LOW PM	LEAF OFF	3	5.48848	5.48848	73	29.99	5.8	25	Clear
LOW PM	LEAF OFF	4	12.8188	4.53485	58	30.25	0	41	Clear
LOW PM	LEAF OFF	4	8.53258	9.64659	58	30.25	0	41	Clear
LOW PM	LEAF OFF	4	11.7452	16.1662	67	30.2	11.5	12	Clear
LOW PM	LEAF OFF	4	2.02827	3.15099	68	30.17	6.9	14	Clear
LOW PM	LEAF OFF	4	2.72263	5.01238	69	30.16	5.8	14	Clear
LOW PM	LEAF OFF	4	3.40396	7.93032	64	30.21	8.1	16	Clear
LOW PM	LEAF OFF	4	18.4075	18.4075	65	30.18	4.5	14	Clear
LOW PM	LEAF OFF	4	3.47291	2.07548	54	30.05	9.2	17	Clear
LOW PM	LEAF OFF	4	1.38013	2.93975	54	30.05	9.2	17	Clear
LOW PM	LEAF OFF	4	5.78993	3.91133	54	30.05	11.5	21	Clear
LOW PM	LEAF OFF	4	1.77816	2.67638	66	30.02	8.1	20	Clear
LOW PM	LEAF OFF	4	1.01847	1.51589	66	30.02	8.1	20	Clear
LOW PM	LEAF OFF	4	1.45848	1.92038	66.9	29.98	9.2	18	Clear
LOW PM	LEAF OFF	4	1.56196	3.82948	66.9	29.96	16.1	16	Clear
LOW PM	LEAF OFF	4	3.92446	3.92446	69.1	29.94	10.4	16	Clear
LOW PM	LEAF OFF	4	2.01583	2.01583	69.1	30.03	10.4	26	Clear
LOW PM	LEAF OFF	4	2.69094	2.59473	71	30	4.6	25	Clear
LOW PM	LEAF OFF	4	2.42769	2.71239	71	30	4.6	25	Clear
LOW PM	LEAF OFF	4	1.33493	4.57765	75.9	29.99	4.6	21	Clear
LOW PM	LEAF OFF	4	2.67966	2.67966	73	29.99	5.8	25	Clear
LOW PM	LEAF OFF	5	5.01986	7.84618	58	30.25	0	41	Clear
LOW PM	LEAF OFF	5	5.21922	8.34486	58	30.25	0	41	Clear
LOW PM	LEAF OFF	5	1.45144	4.9571	67	30.2	11.5	12	Clear
LOW PM	LEAF OFF	5	2.84747	2.84747	68	30.17	6.9	14	Clear
LOW PM	LEAF OFF	5	2.35224	3.24216	69	30.16	5.8	14	Clear
LOW PM	LEAF OFF	5	38.8928	36.7541	64	30.21	8.1	16	Clear
LOW PM	LEAF OFF	5	4.34942	3.27475	65	30.18	4.5	14	Clear
LOW PM	LEAF OFF	5	5.94163	6.62543	54	30.05	9.2	17	Clear
LOW PM	LEAF OFF	5	0.432753	5.52567	54	30.05	9.2	17	Clear
LOW PM	LEAF OFF	5	4.8229	7.19555	54	30.05	11.5	21	Clear
LOW PM	LEAF OFF	5	4.37292	13.9604	66	30.02	8.1	20	Clear
LOW PM	LEAF OFF	5	6.10078	8.9714	66	30.02	8.1	20	Clear
LOW PM	LEAF OFF	5	5.43107	8.46978	66.9	29.98	9.2	18	Clear
LOW PM	LEAF OFF	5	0.0505109	4.64936	66.9	29.96	16.1	16	Clear
LOW PM	LEAF OFF	5	1.74553	1.74553	69.1	29.94	10.4	16	Clear
LOW PM	LEAF OFF	5	5.05805	7.82316	69.1	30.03	10.4	26	Clear
LOW PM	LEAF OFF	5	17.9027	19.3041	71	30	4.6	25	Clear
LOW PM	LEAF OFF	5	5.9232	8.98332	71	30	4.6	25	Clear
LOW PM	LEAF OFF	5	17.4521	13.221	75.9	29.99	4.6	21	Clear
LOW PM	LEAF OFF	5	2.23363	2.23363	73	29.99	5.8	25	Clear
LOW PM	LEAF OFF	6	8.14736	3.12387	58	30.25	0	41	Clear
LOW PM	LEAF OFF	6	3.81925	3.69353	58	30.25	0	41	Clear
LOW PM	LEAF OFF	6	1.18495	0.297392	67	30.2	11.5	12	Clear
LOW PM	LEAF OFF	6	2.62508	2.24068	68	30.17	6.9	14	Clear
LOW PM	LEAF OFF	6	1.40121	0.87276	69	30.16	5.8	14	Clear
LOW PM	LEAF OFF	6	3.7	2.89921	64	30.21	8.1	16	Clear
LOW PM	LEAF OFF	6	3.77167	2.34881	65	30.18	4.5	14	Clear
LOW PM	LEAF OFF	6	2.36518	0.732035	54	30.05	9.2	17	Clear
LOW PM	LEAF OFF	6	2.09548	2.09548	54	30.05	9.2	17	Clear
LOW PM	LEAF OFF	6	2.11724	0.508341	54	30.05	11.5	21	Clear
LOW PM	LEAF OFF	6	3.68508	3.68508	66	30.02	8.1	20	Clear
LOW PM	LEAF OFF	6	1.52169	1.32704	66	30.02	8.1	20	Clear
LOW PM	LEAF OFF	6	4.30684	4.30684	66.9	29.98	9.2	18	Clear
LOW PM	LEAF OFF	6	0.602634	1.23983	66.9	29.96	16.1	16	Clear
LOW PM	LEAF OFF	6	1.13371	1.13371	69.1	29.94	10.4	16	Clear
LOW PM	LEAF OFF	6	3.42388	3.42388	69.1	30.03	10.4	26	Clear
LOW PM	LEAF OFF	6	0.884018	1.19912	71	30	4.6	25	Clear
LOW PM	LEAF OFF	6	2.66165	4.4316	71	30	4.6	25	Clear
LOW PM	LEAF OFF	6	4.31747	3.67713	75.9	29.99	4.6	21	Clear
LOW PM	LEAF OFF	6	1.10358	1.61987	73	29.99	5.8	25	Clear
